# Supplementary material for: Crystal structure, Hirshfeld surface analysis and DFT calculations of 7-bromo-2,3-di­hydro­pyrrolo[2,1-b]quinazolin-9(1H)-one
Source: Acta Crystallogr E Crystallogr Commun. 2022 Aug 9;78(Pt 9):885–9. doi: 10.1107/S2056989022007800 (PMC9443803; doi:10.1107/S2056989022007800)
Supplement: Supplementary file 1 [file e-78-00885-sup1.cif]

##############################################################################
#                                                                            #
# This CIF contains the data in a paper accepted for publication in          #
# Acta Crystallographica Section E. It conforms to the requirements of       #
# Notes for Authors for Acta Crystallographica Section E, and has been       #
# peer reviewed under the auspices of the IUCr Commission on Journals.       #
#                                                                            #
# Full details of the Crystallographic Information File format               #
# are given in the paper "The Crystallographic Information File (CIF):       #
# a New Standard Archive File for Crystallography" by S. R. Hall, F. H.      #
# Allen and I. D. Brown [Acta Cryst. (1991), A47, 655-685].                  #
#                                                                            #
# The current version of the core CIF dictionary is obtainable from          #
# ftp://ftp.iucr.org/pub/cif_core.dic.                                       #
#                                                                            #
# Software is freely available for graphical display of the structure(s)     #
# in this CIF. For information consult the CIF software page                 #
# http://www.iucr.org/resources/cif/software.                                #
#                                                                            #
# This file may be used for bona fide research purposes within the           #
# scientific community so long as proper attribution is given to the journal # 
# article from which it was obtained.                                        #
#                                                                            #
##############################################################################
data_I
_audit_creation_method     'SHELXL-2018/3'
_journal_date_recd_electronic     2022-07-13
_journal_date_accepted     2022-08-02
_journal_name_full     'Acta Crystallographica, Section E'
_journal_year     2022
_journal_volume     78
_journal_issue      9
_journal_page_first     0
_journal_page_last     0
_journal_paper_category     GO
_journal_paper_doi     10.1107/S2056989022007800
_journal_coeditor_code     WM5655
_publ_contact_author_name     'Akmaljon Tojiboev'
_publ_contact_author_address
;
Department of General Educational Disciplines
University of Geological Sciences
Olimlar street, 64, Mirzo Ulugbek district, Tashkent, Uzbekistan
;
_publ_contact_author_email     'a tojiboev@yahoo.com'
_publ_contact_author_fax     ?
_publ_contact_author_phone     ?
_publ_section_title
;
Crystal structure, Hirshfeld surface analysis and DFT calculations of
7-bromo-2,3-dihydropyrrolo[2,1-<i>b</i>]quinazolin-9(1<i>H</i>)-one
;
_publ_section_title_footnote     .
loop_
    _publ_author_name
    _publ_author_footnote
    _publ_author_address
    'Tojiboev, Akmaljon' .
;
University of Geological Sciences
Olimlar street, 64, Mirzo Ulugbek district, Tashkent,
Uzbekistan
Department of Chemistry,
National University of Uzbekistan named after Mirzo Ulugbek,
Tashkent, Uzbekistan
;
    'Elmuradov, Burkhon' .
;
S. Yunusov Institute of Chemistry of Plant Substances,
Academy of Sciences of Uzbekistan, Tashkent,
Uzbekistan
;
    'Kattaev, Nuritdin' .
;
Department of Chemistry,
National University of Uzbekistan named after Mirzo Ulugbek,
Tashkent, Uzbekistan
;
    'Abdurazakov, Asqar' .
;
S. Yunusov Institute of Chemistry of Plant Substances,
Academy of Sciences of Uzbekistan, Tashkent,
Uzbekistan
;
    'Nasrullayev, Azizbek' .
;
Department of Organic Synthesis and Bioorganic Chemistry,
Samarkand State University, Samarkand,
Uzbekistan
;
    'Tashkhodjaev, Bakhodir' .
;
S. Yunusov Institute of Chemistry of Plant Substances,
Academy of Sciences of Uzbekistan, Tashkent,
Uzbekistan
;
_publ_section_synopsis
;
The crystal structure of the title compound has been characterized by
single-crystal X-ray diffraction and Hirshfeld surface analyses. The
mol\\u000173ecular structure and frontier orbitals were also investigated
using DFT.
;
_chemical_name_systematic
;
7-Bromo-2,3-dihydropyrrolo[2,1-<i>b</i>]quinazolin-9(1<i>H</i>)-one
;
_chemical_name_common     ?
_chemical_formula_moiety     'C11 H9 Br N2 O'
_chemical_formula_sum     'C11 H9 Br N2 O'
_chemical_formula_iupac     'C11 H9 Br N2 O'
_chemical_formula_weight     265.11
_chemical_melting_point     ?
_space_group_crystal_system     monoclinic
_space_group_name_H-M_alt     'P 21/c'
_space_group_name_Hall     '-P 2ybc'
loop_
    _space_group_symop_operation_xyz
    'x, y, z'
    '-x, y+1/2, -z+1/2'
    '-x, -y, -z'
    'x, -y-1/2, z-1/2'
_cell_length_a     7.5654(3)
_cell_length_b     11.4972(2)
_cell_length_c     12.1025(3)
_cell_angle_alpha     90
_cell_angle_beta     105.583(3)
_cell_angle_gamma     90
_cell_volume     1013.99(5)
_cell_formula_units_Z     4
_cell_measurement_reflns_used     5905
_cell_measurement_theta_min     3.7970
_cell_measurement_theta_max     71.3050
_cell_measurement_temperature     296(2)
_exptl_crystal_description     'prismatic'
_exptl_crystal_colour     'colourless'
_exptl_crystal_size_max     0.450
_exptl_crystal_size_mid     0.100
_exptl_crystal_size_min     0.100
_exptl_crystal_density_diffrn     1.737
_exptl_crystal_density_meas     ?
_exptl_crystal_density_method     ?
_exptl_crystal_F_000     528
_exptl_absorpt_coefficient_mu     5.304
_exptl_absorpt_correction_type     multi-scan
_exptl_absorpt_process_details
;
(<i>CrysAlisPro</i>; Rigaku OD, 2020)
;
_exptl_absorpt_correction_T_min     0.40017
_exptl_absorpt_correction_T_max     1.00000
_diffrn_ambient_temperature     296(2)
_diffrn_source     'micro-focus sealed X-ray tube'
_diffrn_radiation_type     CuK\a
_diffrn_radiation_wavelength     1.54184
_diffrn_measurement_device_type
                         'XtaLAB Synergy, Single source at home/near, HyPix3000'
_diffrn_measurement_method     '\w scans'
_diffrn_detector_area_resol_mean     10.0000
_diffrn_reflns_number     9036
_diffrn_reflns_av_R_equivalents     0.0353
_diffrn_reflns_av_unetI/netI     0.0210
_diffrn_reflns_theta_min     5.404
_diffrn_reflns_theta_max     71.484
_diffrn_reflns_theta_full     67.684
_diffrn_measured_fraction_theta_max     0.994
_diffrn_measured_fraction_theta_full     1.000
_diffrn_reflns_limit_h_min     -9
_diffrn_reflns_limit_h_max     9
_diffrn_reflns_limit_k_min     -14
_diffrn_reflns_limit_k_max     13
_diffrn_reflns_limit_l_min     -14
_diffrn_reflns_limit_l_max     14
_refine_special_details     ?
_reflns_number_total     1959
_reflns_number_gt     1770
_reflns_threshold_expression     'I > 2\s(I)'
_refine_ls_structure_factor_coef     Fsqd
_refine_ls_matrix_type     full
_refine_ls_R_factor_all     0.0382
_refine_ls_R_factor_gt     0.0357
_refine_ls_wR_factor_gt     0.0971
_refine_ls_wR_factor_ref     0.0994
_refine_ls_goodness_of_fit_ref     1.082
_refine_ls_restrained_S_all     1.082
_refine_ls_number_reflns     1959
_refine_ls_number_parameters     137
_refine_ls_number_restraints     0
_refine_ls_hydrogen_treatment     constr
_refine_ls_weighting_scheme     calc
_refine_ls_weighting_details
              'w=1/[\s^2^(Fo^2^)+(0.0459P)^2^+0.6636P] where P=(Fo^2^+2Fc^2^)/3'
_atom_sites_solution_hydrogens     geom
_atom_sites_solution_primary     ?
_atom_sites_solution_secondary     ?
_refine_ls_shift/su_max     0.005
_refine_ls_shift/su_mean     0.001
_refine_diff_density_max     0.608
_refine_diff_density_min     -0.556
_refine_ls_extinction_method
;
SHELXL-2018/3 (Sheldrick 2015)
;
_refine_ls_extinction_coef     0.0045(4)
_refine_ls_extinction_expression
                                  'Fc^*^=kFc[1+0.001xFc^2^\l^3^/sin(2\q)]^-1/4^'
loop_
    _atom_type_symbol
    _atom_type_description
    _atom_type_scat_dispersion_real
    _atom_type_scat_dispersion_imag
    _atom_type_scat_source
    'C' 'C' 0.0181 0.0091
                         'International Tables Vol C Tables 4.2.6.8 and 6.1.1.4'
    'H' 'H' 0.0000 0.0000
                         'International Tables Vol C Tables 4.2.6.8 and 6.1.1.4'
    'N' 'N' 0.0311 0.0180
                         'International Tables Vol C Tables 4.2.6.8 and 6.1.1.4'
    'O' 'O' 0.0492 0.0322
                         'International Tables Vol C Tables 4.2.6.8 and 6.1.1.4'
    'Br' 'Br' -0.6763 1.2805
                         'International Tables Vol C Tables 4.2.6.8 and 6.1.1.4'
_computing_data_collection
;
CrysAlisPro (Rigaku OD, 2020)
;
_computing_cell_refinement
;
CrysAlisPro (Rigaku OD, 2020)
;
_computing_data_reduction
;
CrysAlisPro (Rigaku OD, 2020)
;
_computing_structure_solution
;
SHELXS (Sheldrick, 2008)
;
_computing_structure_refinement
;
SHELXL (Sheldrick, 2015)
;
_computing_molecular_graphics
;
PLATON (Spek, 2020)
;
_computing_publication_material
;
publCIF (Westrip, 2010)
;
loop_
    _atom_site_type_symbol
    _atom_site_label
    _atom_site_fract_x
    _atom_site_fract_y
    _atom_site_fract_z
    _atom_site_U_iso_or_equiv
    _atom_site_adp_type
    _atom_site_calc_flag
    _atom_site_occupancy
    _atom_site_disorder_assembly
    _atom_site_disorder_group
    Br Br 0.90737(5) 0.85845(3) 0.51410(4) 0.0772(2) Uani d 1 . .
    O O 0.6024(3) 0.46212(19) 0.28785(15) 0.0704(6) Uani d 1 . .
    C C1 0.5525(4) 0.2291(2) 0.3474(2) 0.0524(6) Uani d 1 . .
    H H1A 0.615715 0.217862 0.288281 0.063 Uiso calc 1 . .
    H H1B 0.424182 0.245293 0.311148 0.063 Uiso calc 1 . .
    C C2 0.5725(5) 0.1238(3) 0.4234(3) 0.0646(8) Uani d 1 . .
    H H2A 0.660804 0.070068 0.406688 0.077 Uiso calc 1 . .
    H H2B 0.455714 0.084094 0.411100 0.077 Uiso calc 1 . .
    C C3 0.6385(5) 0.1665(2) 0.5467(2) 0.0573(7) Uani d 1 . .
    H H3A 0.541287 0.160567 0.584874 0.069 Uiso calc 1 . .
    H H3B 0.742854 0.121317 0.589288 0.069 Uiso calc 1 . .
    C C3A 0.6916(4) 0.2907(2) 0.53807(19) 0.0428(5) Uani d 1 . .
    N N4 0.7726(4) 0.35675(17) 0.62262(17) 0.0503(5) Uani d 1 . .
    C C4A 0.8027(3) 0.4710(2) 0.59434(19) 0.0424(5) Uani d 1 . .
    C C5 0.8937(4) 0.5471(2) 0.6820(2) 0.0569(7) Uani d 1 . .
    H H5 0.932797 0.519968 0.757050 0.068 Uiso calc 1 . .
    C C6 0.9258(4) 0.6610(2) 0.6588(2) 0.0554(7) Uani d 1 . .
    H H6 0.986151 0.710837 0.717397 0.066 Uiso calc 1 . .
    C C7 0.8667(4) 0.7005(2) 0.5464(2) 0.0490(6) Uani d 1 . .
    C C8 0.7793(4) 0.6286(2) 0.4582(2) 0.0486(6) Uani d 1 . .
    H H8 0.742035 0.656476 0.383367 0.058 Uiso calc 1 . .
    C C8A 0.7471(3) 0.5135(2) 0.48227(19) 0.0403(5) Uani d 1 . .
    C C9 0.6560(3) 0.4355(2) 0.38867(19) 0.0451(5) Uani d 1 . .
    N N10 0.6368(3) 0.32406(18) 0.42522(15) 0.0405(4) Uani d 1 . .
loop_
    _atom_site_aniso_label
    _atom_site_aniso_U_11
    _atom_site_aniso_U_22
    _atom_site_aniso_U_33
    _atom_site_aniso_U_12
    _atom_site_aniso_U_13
    _atom_site_aniso_U_23
    Br 0.0940(3) 0.0341(2) 0.1020(4) -0.00671(14) 0.0235(2) 0.00799(14)
    O 0.1104(17) 0.0553(12) 0.0345(9) 0.0020(11) 0.0007(10) 0.0064(8)
    C1 0.0651(16) 0.0489(15) 0.0402(12) -0.0045(12) 0.0089(11) -0.0130(11)
    C2 0.090(2) 0.0478(16) 0.0519(16) -0.0179(15) 0.0121(15) -0.0119(12)
    C3 0.088(2) 0.0401(13) 0.0432(13) -0.0170(13) 0.0171(13) -0.0026(11)
    C3A 0.0572(14) 0.0365(12) 0.0347(11) -0.0038(10) 0.0121(10) 0.0004(9)
    N4 0.0768(15) 0.0375(12) 0.0338(10) -0.0096(9) 0.0099(10) -0.0008(8)
    C4A 0.0548(13) 0.0338(12) 0.0377(11) -0.0018(10) 0.0110(10) 0.0000(9)
    C5 0.0807(19) 0.0420(14) 0.0412(12) -0.0082(13) 0.0047(12) -0.0026(11)
    C6 0.0657(16) 0.0411(13) 0.0557(15) -0.0073(12) 0.0100(13) -0.0097(11)
    C7 0.0530(14) 0.0315(12) 0.0638(15) 0.0004(10) 0.0177(12) 0.0019(11)
    C8 0.0595(15) 0.0385(13) 0.0476(13) 0.0059(10) 0.0142(11) 0.0086(10)
    C8A 0.0473(12) 0.0363(12) 0.0375(11) 0.0042(9) 0.0116(9) 0.0011(9)
    C9 0.0571(14) 0.0407(13) 0.0354(11) 0.0060(10) 0.0090(10) 0.0027(9)
    N10 0.0515(11) 0.0373(10) 0.0317(9) -0.0017(8) 0.0093(8) -0.0033(8)
_geom_special_details
;
 All esds (except the esd in the dihedral angle between two l.s. planes)
 are estimated using the full covariance matrix.  The cell esds are taken
 into account individually in the estimation of esds in distances, angles
 and torsion angles; correlations between esds in cell parameters are only
 used when they are defined by crystal symmetry.  An approximate (isotropic)
 treatment of cell esds is used for estimating esds involving l.s. planes.
;
loop_
    _geom_bond_atom_site_label_1
    _geom_bond_atom_site_label_2
    _geom_bond_site_symmetry_2
    _geom_bond_distance
    _geom_bond_publ_flag
    Br C7 . 1.900(3) ?
    O C9 . 1.217(3) ?
    C1 N10 . 1.471(3) ?
    C1 C2 . 1.503(4) ?
    C1 H1A . 0.9700 ?
    C1 H1B . 0.9700 ?
    C2 C3 . 1.522(4) ?
    C2 H2A . 0.9700 ?
    C2 H2B . 0.9700 ?
    C3 C3A . 1.494(4) ?
    C3 H3A . 0.9700 ?
    C3 H3B . 0.9700 ?
    C3A N4 . 1.290(3) ?
    C3A N10 . 1.371(3) ?
    N4 C4A . 1.392(3) ?
    C4A C8A . 1.396(3) ?
    C4A C5 . 1.404(3) ?
    C5 C6 . 1.375(4) ?
    C5 H5 . 0.9300 ?
    C6 C7 . 1.389(4) ?
    C6 H6 . 0.9300 ?
    C7 C8 . 1.371(4) ?
    C8 C8A . 1.391(3) ?
    C8 H8 . 0.9300 ?
    C8A C9 . 1.464(3) ?
    C9 N10 . 1.376(3) ?
loop_
    _geom_angle_atom_site_label_1
    _geom_angle_atom_site_label_2
    _geom_angle_atom_site_label_3
    _geom_angle_site_symmetry_1
    _geom_angle_site_symmetry_3
    _geom_angle
    _geom_angle_publ_flag
    N10 C1 C2 . . 104.5(2) ?
    N10 C1 H1A . . 110.8 ?
    C2 C1 H1A . . 110.8 ?
    N10 C1 H1B . . 110.8 ?
    C2 C1 H1B . . 110.8 ?
    H1A C1 H1B . . 108.9 ?
    C1 C2 C3 . . 107.0(2) ?
    C1 C2 H2A . . 110.3 ?
    C3 C2 H2A . . 110.3 ?
    C1 C2 H2B . . 110.3 ?
    C3 C2 H2B . . 110.3 ?
    H2A C2 H2B . . 108.6 ?
    C3A C3 C2 . . 105.3(2) ?
    C3A C3 H3A . . 110.7 ?
    C2 C3 H3A . . 110.7 ?
    C3A C3 H3B . . 110.7 ?
    C2 C3 H3B . . 110.7 ?
    H3A C3 H3B . . 108.8 ?
    N4 C3A N10 . . 125.3(2) ?
    N4 C3A C3 . . 125.9(2) ?
    N10 C3A C3 . . 108.8(2) ?
    C3A N4 C4A . . 115.8(2) ?
    N4 C4A C8A . . 122.9(2) ?
    N4 C4A C5 . . 118.8(2) ?
    C8A C4A C5 . . 118.3(2) ?
    C6 C5 C4A . . 121.1(2) ?
    C6 C5 H5 . . 119.4 ?
    C4A C5 H5 . . 119.4 ?
    C5 C6 C7 . . 118.9(2) ?
    C5 C6 H6 . . 120.6 ?
    C7 C6 H6 . . 120.6 ?
    C8 C7 C6 . . 121.8(2) ?
    C8 C7 Br . . 119.1(2) ?
    C6 C7 Br . . 119.1(2) ?
    C7 C8 C8A . . 119.0(2) ?
    C7 C8 H8 . . 120.5 ?
    C8A C8 H8 . . 120.5 ?
    C8 C8A C4A . . 120.8(2) ?
    C8 C8A C9 . . 119.6(2) ?
    C4A C8A C9 . . 119.6(2) ?
    O C9 N10 . . 121.4(2) ?
    O C9 C8A . . 125.6(2) ?
    N10 C9 C8A . . 112.97(19) ?
    C3A N10 C9 . . 123.4(2) ?
    C3A N10 C1 . . 113.1(2) ?
    C9 N10 C1 . . 123.41(19) ?
loop_
    _geom_torsion_atom_site_label_1
    _geom_torsion_atom_site_label_2
    _geom_torsion_atom_site_label_3
    _geom_torsion_atom_site_label_4
    _geom_torsion_site_symmetry_1
    _geom_torsion_site_symmetry_2
    _geom_torsion_site_symmetry_3
    _geom_torsion_site_symmetry_4
    _geom_torsion
    _geom_torsion_publ_flag
    N10 C1 C2 C3 . . . . 9.8(4) ?
    C1 C2 C3 C3A . . . . -11.4(4) ?
    C2 C3 C3A N4 . . . . -172.4(3) ?
    C2 C3 C3A N10 . . . . 8.8(3) ?
    N10 C3A N4 C4A . . . . 0.9(4) ?
    C3 C3A N4 C4A . . . . -177.8(3) ?
    C3A N4 C4A C8A . . . . 1.0(4) ?
    C3A N4 C4A C5 . . . . -178.7(3) ?
    N4 C4A C5 C6 . . . . -179.6(3) ?
    C8A C4A C5 C6 . . . . 0.7(4) ?
    C4A C5 C6 C7 . . . . 0.0(5) ?
    C5 C6 C7 C8 . . . . -0.7(4) ?
    C5 C6 C7 Br . . . . 179.0(2) ?
    C6 C7 C8 C8A . . . . 0.8(4) ?
    Br C7 C8 C8A . . . . -179.02(19) ?
    C7 C8 C8A C4A . . . . -0.1(4) ?
    C7 C8 C8A C9 . . . . -179.2(2) ?
    N4 C4A C8A C8 . . . . 179.6(2) ?
    C5 C4A C8A C8 . . . . -0.7(4) ?
    N4 C4A C8A C9 . . . . -1.2(4) ?
    C5 C4A C8A C9 . . . . 178.5(2) ?
    C8 C8A C9 O . . . . -0.4(4) ?
    C4A C8A C9 O . . . . -179.6(3) ?
    C8 C8A C9 N10 . . . . 178.8(2) ?
    C4A C8A C9 N10 . . . . -0.3(3) ?
    N4 C3A N10 C9 . . . . -2.6(4) ?
    C3 C3A N10 C9 . . . . 176.2(2) ?
    N4 C3A N10 C1 . . . . 178.4(3) ?
    C3 C3A N10 C1 . . . . -2.7(3) ?
    O C9 N10 C3A . . . . -178.6(3) ?
    C8A C9 N10 C3A . . . . 2.1(3) ?
    O C9 N10 C1 . . . . 0.3(4) ?
    C8A C9 N10 C1 . . . . -179.0(2) ?
    C2 C1 N10 C3A . . . . -4.5(3) ?
    C2 C1 N10 C9 . . . . 176.5(2) ?
_shelx_space_group_comment
;
The symmetry employed for this shelxl refinement is uniquely defined
by the following loop, which should always be used as a source of
symmetry information in preference to the above space-group names.
They are only intended as comments.
;
_shelx_estimated_absorpt_T_min     0.199
_shelx_estimated_absorpt_T_max     0.619
_shelx_hkl_file
;
   0   0   1 97.1824 19.3018  18
   0   0  -2 993864. 26622.3   9
   0   0   2 999999. 26639.7  18
   0   0   3 7.02382 24.9365  18
   0   0  -3 42.9676 33.0284   9
   0   0   4 140872. 3961.22  18
   0   0  -4 139346. 3938.72   9
   0   0  -5-11.7901 37.4086   9
   0   0   5 448.985 92.7495  18
   0   0   6 54477.1 1801.72  18
   0   0  -6 56233.6 1734.48   1
   0   0  -6 53271.8 1786.44   9
   0   0  -7 38.5842 78.0809   9
   0   0   7 393.261 113.122  18
   0   0   8 4108.31 374.265  18
   0   0   8 4693.46 326.899  51
   0   0   8 4210.46 312.303  53
   0   0  -8 3947.05 313.221   7
   0   0   8 4148.14 381.010  14
   0   0   9 27.1682 60.9135  14
   0   0   9 34.4770 51.1302  37
   0   0   9 87.5619 65.1121  53
   0   0   9 32.6450 51.7559  51
   0   0  -9-18.2337 54.0816   7
   0   0   9 25.8739 64.8585  18
   0   0  10 3719.61 326.172  37
   0   0  10 3662.25 323.740  53
   0   0  10 3989.48 320.641  51
   0   0 -10 3584.11 327.335   7
   0   0  11-39.7895 66.9104  53
   0   0  11 101.377 73.3605  51
   0   0  12 469.044 118.621  53
   0   0  12 496.637 108.790  51
   0   0  13-11.6704 34.6146  51
   0   0 -14 204.237 70.3118   5
   0   1   0 11.4537 4.07744  12
   0  -1   0-1.54972 5.50117  54
   0  -1   1 7100.20 240.919  14
   0   1  -1 6985.83 225.648  46
   0  -1  -1 7153.42 229.886  13
   0  -1  -1 6797.96 260.297   9
   0   1  -1 7351.67 243.352   1
   0  -1   2 137223. 3727.39  24
   0   1  -2 143499. 3790.32   1
   0  -1  -2 132511. 3813.45   9
   0  -1   2 138837. 3727.74  52
   0   1  -2 137291. 3721.96  17
   0  -1  -2 140513. 3726.86  24
   0  -1   2 135693. 3785.68  18
   0  -1   2 139031. 3789.91  14
   0  -1   3 373634. 10018.5  18
   0  -1   3 370358. 9924.23  52
   0  -1  -3 364608. 10046.7   9
   0   1  -3 370826. 9924.19  17
   0  -1  -4 1598.16 157.429   9
   0   1  -4 1634.77 143.576   1
   0  -1   4 1487.53 142.458  18
   0  -1   5 22850.0 877.328  14
   0   1  -5 25266.4 876.487   1
   0   1   5 23197.2 916.687  18
   0   1  -5 24345.9 871.956   9
   0  -1  -5 24427.5 924.578   9
   0  -1   5 24627.3 889.246  18
   0   1  -6 16205.8 726.673   9
   0  -1  -6 18242.8 801.740   9
   0  -1   6 17540.8 760.617  14
   0  -1   6 17701.0 757.195  18
   0   1  -6 18502.3 737.657   1
   0   1   6 18832.8 808.361  18
   0   1   7 28244.2 1136.08  18
   0  -1   7 28610.2 1114.96  18
   0  -1  -7 27588.1 1152.05   9
   0   1  -7 27947.4 1069.20   1
   0  -1   7 26741.0 1101.53  14
   0  -1  -8 2743.25 320.843   9
   0   1   8 2846.59 248.675  51
   0   1   8 3005.74 263.810  53
   0   1   8 3297.77 261.652  50
   0  -1   8 3192.05 270.526  51
   0  -1  -8 2913.52 268.733   7
   0  -1   8 2885.70 250.845  37
   0   1   8 3004.33 322.354  18
   0  -1   8 2792.79 303.061  18
   0  -1   8 3071.59 318.068  14
   0   1   9 519.453 127.765  53
   0   1   9 696.407 145.025  37
   0  -1   9 935.905 195.999  14
   0  -1   9 428.266 111.201  37
   0  -1   9 500.975 120.681  51
   0   1   9 478.486 143.596  18
   0   1   9 746.415 135.136  51
   0  -1  -9 320.133 106.475   7
   0  -1  10 2059.30 237.320  37
   0   1  10 1398.19 192.685  51
   0  -1  10 1343.62 191.424  51
   0   1  10 1680.23 221.275  53
   0  -1 -10 1763.86 230.434   7
   0   1  11 121.035 84.6644  53
   0   1  11 82.8124 67.0097  51
   0  -1 -11 144.226 89.5037   7
   0  -1  11 119.661 69.1575  51
   0  -1 -12-18.6276 62.6447   7
   0   1  12 54.7349 61.3580  53
   0  -1  12 30.1498 53.4394  51
   0   1  12-14.5754 51.6688  51
   0   1  13 1970.77 205.043  53
   0   1 -13 2428.73 264.598   5
   0  -1  13 1869.80 183.323  51
   0  -1 -14 3527.12 259.737   5
   0   1 -14 3241.52 252.652   5
   0   2   0 38750.3 1044.60   2
   0   2   0 36063.4 1033.82  46
   0  -2   0 37001.7 1048.20  54
   0   2   0 35903.6 1007.34  12
   0  -2   1 5662.05 216.218  14
   0  -2  -1 5055.49 175.197  39
   0   2  -1 5413.39 220.177   1
   0  -2  -1 5588.69 206.447  13
   0  -2  -1 4899.75 228.839  11
   0  -2  -1 5129.88 170.470  36
   0   2  -1 6019.45 210.240  46
   0  -2  -2 134642. 3922.52  11
   0  -2  -2 145793. 3880.30  13
   0   2  -2 138325. 3873.61  46
   0  -2  -2 135809. 3968.23   9
   0  -2   2 154747. 3907.82  14
   0  -2  -2 142990. 3883.00  24
   0  -2   2 144034. 3885.33  24
   0   2  -2 143001. 3914.89   1
   0  -2   2 138999. 3842.82  37
   0  -2  -3 101249. 2943.73   9
   0  -2   3 102311. 2873.07  14
   0   2  -3 103046. 2880.78   1
   0  -2  -3 99534.3 2876.57  11
   0   2  -4 2698.02 196.185   1
   0  -2   4 2254.61 179.526  14
   0  -2  -4 2060.91 199.169   9
   0  -2  -4 2140.27 171.077  11
   0  -2  -5 35901.7 1272.69   9
   0   2  -5 36690.1 1206.30   1
   0  -2   5 33086.5 1178.43  14
   0  -2   6 9313.69 499.614  14
   0  -2   6 10559.6 448.162  37
   0   2  -6 10472.9 523.638   1
   0  -2  -6 10014.2 571.224   9
   0   2   7 9523.46 599.673  18
   0   2  -7 10777.7 577.871   1
   0  -2   7 10688.0 497.134  37
   0  -2  -7 10233.6 628.083   9
   0  -2   7 10897.2 588.434  14
   0   2   8 176.898 78.8369  53
   0  -2  -8 246.663 115.131   9
   0  -2   8 300.752 86.6889  37
   0  -2  -8 358.000 104.865   7
   0  -2   8 173.005 72.9710  51
   0   2  -8 463.397 125.106   1
   0   2   8 277.442 88.3790  50
   0   2   8 152.238 85.5660  18
   0  -2   8 197.362 92.1987  14
   0  -2   9 31455.0 1356.69  14
   0   2   9 33431.0 1426.30  18
   0   2   9 36007.9 1291.32  37
   0  -2  -9 33724.8 1289.05   7
   0   2   9 33690.2 1232.03  50
   0   2   9 31782.9 1263.28  53
   0  -2   9 36109.1 1274.22  51
   0  -2 -10 21626.0 958.683   7
   0   2  10 20722.9 881.277  50
   0  -2  10 21367.0 909.140  51
   0   2  10 22728.2 963.606  53
   0  -2  11 9744.86 537.084  51
   0   2  11 9717.55 520.029  50
   0   2  11 10727.0 596.915  53
   0  -2 -11 10550.4 605.749   7
   0  -2  12-14.7090 57.1192  51
   0  -2 -12 54.7634 64.7107   7
   0   2  12-18.0006 49.4279  53
   0  -2 -13 1164.90 158.438   7
   0   2  13 1058.34 149.849  53
   0   2 -13 1454.83 200.094   5
   0  -2  13 1201.66 142.640  51
   0  -2  13 1207.14 166.744  28
   0   2  14 50.9591 36.9312  53
   0  -2 -14 99.2411 51.0072   5
   0   2 -14 104.216 50.3160   5
   0   3   0-12.1805 17.0300  46
   0  -3   0 18.0750 17.5476  54
   0  -3   1 334662. 8815.64  14
   0  -3  -1 334656. 8839.27  54
   0   3   1 322651. 8766.72  12
   0   3  -1 316363. 8802.35  46
   0  -3  -1 327644. 8754.93  36
   0  -3   1 336078. 8775.48  54
   0   3   1 327544. 8781.21   2
   0  -3  -1 315117. 8798.91  13
   0  -3   2 5474.86 254.703  14
   0  -3  -2 5430.54 242.560  13
   0   3  -2 5329.30 241.079  46
   0   3  -2 5263.04 265.393   1
   0  -3  -2 6081.89 267.469  24
   0  -3  -2 5007.14 275.030  11
   0  -3   2 5763.07 264.233  24
   0  -3   3 256271. 6646.17  14
   0  -3  -3 225820. 6680.33  11
   0  -3  -3 240151. 6610.04  13
   0   3  -3 236080. 6596.49  46
   0   3  -3 242007. 6674.93   1
   0  -3   3 253703. 6592.79  24
   0  -3  -3 238404. 6752.65   9
   0   3  -4 502.763 94.0781   1
   0  -3   4 600.209 93.9177  14
   0  -3  -4 627.162 123.913   9
   0  -3  -4 542.087 99.1962  11
   0  -3  -5 220427. 6291.27   9
   0  -3   5 218775. 6153.66  14
   0   3  -5 221836. 6193.68   1
   0  -3  -6 24218.4 1066.11   9
   0   3  -6 26617.7 1023.91   1
   0  -3   6 24425.6 964.012  14
   0  -3  -7 21902.2 858.095   7
   0   3  -7 20747.1 916.501   1
   0  -3   7 19416.0 861.062  14
   0  -3  -7 18441.9 951.736   9
   0   3   7 18532.0 932.513  18
   0   3  -8 187.314 94.6523   1
   0   3   8-27.1055 52.6577  18
   0  -3   8 62.0630 51.8856  14
   0  -3  -8 87.5120 92.5070   9
   0   3   8 215.123 78.9551  50
   0  -3   8 79.9655 64.6648  51
   0  -3  -8 35.7156 56.6479   7
   0  -3  -9 31140.0 1193.68   7
   0  -3  -9 28822.4 1353.64   9
   0   3   9 31722.8 1190.81  53
   0  -3   9 27150.5 1204.04  14
   0  -3   9 31089.8 1152.44  51
   0   3   9 28714.7 1118.51  50
   0   3   9 30512.5 1165.31  37
   0   3   9 26356.8 1278.50  18
   0   3  10 1703.24 211.213  50
   0  -3  10 1712.63 210.840  51
   0  -3 -10 1591.96 225.474   7
   0   3  10 1628.69 224.106  53
   0   3  11 7907.79 500.274  53
   0  -3  11 7081.24 441.023  51
   0   3  11 7569.15 450.375  50
   0  -3 -11 7954.09 505.323   7
   0   3  12 2604.94 230.529  50
   0   3 -12 2940.69 319.864   5
   0   3  12 2228.17 243.245  53
   0  -3  12 2327.76 220.955  51
   0  -3  12 2342.25 258.369  28
   0  -3 -12 2834.01 271.697   7
   0  -3 -13 362.450 89.4411   7
   0   3 -13 396.619 106.227   5
   0  -3  13 298.176 71.5687  51
   0  -3  13 270.987 83.6350  28
   0   3  13 328.022 84.9295  53
   0  -4   0 351892. 9146.69  54
   0   4   0 344955. 9139.33   2
   0   4   0 332120. 9144.97  46
   0  -4   0 317437. 9206.42  24
   0  -4  -1 24029.7 837.442  54
   0   4  -1 23911.6 826.501   2
   0  -4   1 28841.3 888.483  24
   0  -4  -1 28357.1 884.738  24
   0  -4  -1 25291.1 807.967  13
   0   4  -1 25319.8 816.577  46
   0   4   1 24395.2 801.426  46
   0  -4  -2 440900. 11941.8  54
   0  -4   2 440755. 11908.4  14
   0  -4  -2 423169. 11881.0  13
   0  -4  -2 469957. 11936.9  24
   0  -4   2 457248. 11933.3  24
   0   4  -2 421829. 11891.6  46
   0  -4   3 42264.6 1236.32  24
   0  -4  -3 38678.7 1233.65  13
   0   4   3 41181.3 1218.49  12
   0   4  -3 38209.8 1236.11  46
   0  -4   3 39200.4 1260.43  14
   0  -4   4 56175.5 1730.58  14
   0  -4  -4 53974.4 1775.87  11
   0   4  -4 57546.8 1792.94   1
   0  -4   5 12473.3 580.539  14
   0   4  -5 13368.9 641.895   1
   0   4  -6 22615.7 946.170   1
   0  -4  -6 21289.4 994.667   9
   0  -4   6 20310.3 850.096  14
   0  -4  -7 329.326 130.992   9
   0  -4   7 316.143 95.7521  32
   0   4   7 579.519 114.226  50
   0   4   7 358.471 132.001  18
   0  -4   7 284.241 91.9303  14
   0   4   8 16757.2 740.936  50
   0   4   8 17395.0 757.822  12
   0   4   8 14838.7 867.216  18
   0  -4  -8 18222.0 794.792   7
   0  -4   8 15737.4 760.791  32
   0  -4   8 13879.2 750.414  14
   0  -4   9 3447.11 293.923  51
   0   4   9 3592.18 304.496  50
   0  -4   9 3012.28 317.867  14
   0   4   9 3269.62 306.786  53
   0   4   9 2917.64 285.837  12
   0  -4  -9 3421.85 319.137   7
   0  -4 -10 310.057 106.447   7
   0  -4  10 266.354 89.8075  51
   0   4  10 259.336 102.750  53
   0   4 -10 295.684 120.762   5
   0   4  10 280.186 100.374  50
   0   4 -11 10779.6 665.123   5
   0  -4 -11 10887.4 602.978   7
   0   4  11 10563.3 585.596  53
   0   4  11 9588.95 534.063  50
   0  -4  11 9786.48 520.255  51
   0  -4  11 10925.1 618.926  28
   0  -4 -12 49.4401 64.0250   7
   0   4 -12 21.0705 52.8508   5
   0  -4  12 68.7048 66.7272  28
   0   4  12 118.565 59.1029  50
   0   4  12 96.8109 62.6863  53
   0  -4  12 87.1295 55.8456  51
   0  -4 -13-12.1912 38.6556   7
   0  -4  13 46.9779 45.6080  28
   0   4  13 35.5504 39.8534  53
   0   4  13 9.25073 31.1119  50
   0  -4  13-35.2025 32.7218  51
   0   5   0-8.23325 24.4253  46
   0  -5   0 15.2422 22.6102  54
   0  -5   1 191115. 5065.57  24
   0   5   1 177772. 4996.83  46
   0  -5  -1 181745. 4989.60  13
   0  -5  -1 192133. 5066.07  24
   0  -5  -1 172778. 5021.60  54
   0   5  -1 178893. 5007.79  46
   0   5  -1 173845. 5018.45   2
   0  -5   2 13195.4 513.203  24
   0  -5  -2 10297.3 497.704  54
   0   5  -2 11098.7 504.740   2
   0  -5  -2 12616.4 505.773  24
   0   5   2 11223.1 465.857  46
   0  -5  -2 11398.7 472.592  13
   0   5  -2 11617.0 486.381  46
   0   5  -3 59014.3 1840.12  46
   0  -5  -3 61202.0 1834.56  13
   0  -5  -3 59164.0 1908.35  54
   0  -5   3 59850.2 1854.38  14
   0  -5   3 64490.3 1843.26  24
   0  -5   4 88820.1 2592.37  14
   0  -5  -4 84078.2 2647.86  54
   0  -5   5 10073.0 503.443  14
   0  -5  -5 9457.73 541.430  54
   0  -5  -6 12888.0 678.224  54
   0  -5   6 11344.2 590.659  32
   0  -5  -6 13339.9 613.809   8
   0  -5   6 12828.1 619.825  28
   0  -5   6 12608.5 613.482  14
   0   5   6 12389.9 579.209  50
   0  -5   7 2950.05 284.805  32
   0  -5  -7 3700.39 292.994   8
   0  -5   7 2756.62 275.185  28
   0   5   7 3101.69 267.008  50
   0  -5  -7 2747.39 307.917  54
   0  -5  -7 3243.02 292.181   7
   0  -5   7 3049.63 285.750  14
   0  -5  -8 12045.6 628.327   7
   0   5   8 10400.5 564.151  50
   0  -5  -8 11614.8 584.558   8
   0  -5   8 9705.59 587.519  14
   0  -5   8 11577.1 630.070  28
   0  -5   8 10918.7 610.682  32
   0  -5  -8 10475.1 657.213  54
   0  -5   9 83.9732 74.4450  32
   0   5   9 195.554 90.4060  53
   0  -5  -9 60.8898 71.9761   7
   0  -5   9 86.2822 80.2217  28
   0   5  -9-32.4669 89.1716  47
   0   5   9 89.0689 69.2030  50
   0  -5 -10 161.291 90.6193   7
   0   5  10 252.638 97.6263  53
   0   5  10 280.775 94.5492  50
   0  -5  10 257.136 110.254  28
   0   5  11 763.259 145.032  53
   0  -5 -11 965.648 162.202   7
   0   5  11 653.680 128.760  50
   0  -5  11 885.047 164.200  28
   0  -5  12 1641.02 192.409  28
   0   5  12 1231.32 165.838  53
   0   5  12 1145.94 147.643  50
   0  -5 -12 1172.12 163.887   7
   0   5  13 251.617 66.0590  53
   0   5  13 182.890 53.0549  50
   0  -5 -13 280.479 72.9690   7
   0  -5  13 217.817 64.0374  29
   0  -6   0 367342. 9795.86  24
   0   6   0 350088. 9759.00  46
   0  -6   0 354941. 9706.50  13
   0  -6  -1 53455.1 1819.06  54
   0   6   1 61386.8 1848.87  46
   0  -6  -1 65408.3 1887.77  24
   0   6  -1 59010.2 1845.29  46
   0  -6   1 64362.9 1881.94  24
   0  -6  -1 58283.9 1809.60  13
   0  -6  -2 210540. 5872.31  13
   0  -6  -2 200508. 5917.56  54
   0   6   2 206586. 5872.17  46
   0  -6   2 217663. 5905.59  24
   0   6  -2 201950. 5889.38  46
   0  -6   3 22498.3 821.859  24
   0   6  -3 21723.4 819.459  46
   0   6   3 21739.3 802.891  46
   0  -6  -3 20678.8 793.612  13
   0   6  -3 21301.9 873.850   2
   0  -6  -3 20501.1 854.873  54
   0   6   4 64173.9 1952.59  46
   0  -6  -4 59817.9 2048.01  54
   0   6  -4 65293.7 2102.48   2
   0  -6  -5 44099.6 1429.10   8
   0  -6   5 37929.1 1388.27  14
   0  -6   5 38657.9 1402.16  28
   0  -6   5 42322.0 1401.77  16
   0   6  -5 40400.1 1517.55   2
   0  -6  -5 39654.9 1482.00  54
   0  -6   6 13266.9 667.554  28
   0  -6   6 14844.8 664.853  16
   0  -6   6 13474.1 665.136  14
   0   6   6 13873.1 639.067  50
   0  -6  -6 14697.4 676.616   8
   0  -6  -6 13707.8 741.390  54
   0  -6  -7 14536.9 687.189   8
   0  -6   7 13570.1 703.160  28
   0   6   7 14819.3 684.133  50
   0  -6  -7 15713.6 735.986   7
   0  -6  -7 14388.7 784.204  54
   0   6  -7 14617.9 826.221   2
   0  -6   7 13436.8 697.912  14
   0  -6  -8 2704.76 324.290  54
   0  -6   8 3349.13 322.922  28
   0  -6  -8 3254.42 295.360   8
   0  -6  -8 3908.68 335.993   7
   0   6   8 3238.18 293.636  50
   0   6   9 1521.19 206.352  53
   0  -6   9 1162.70 196.823  28
   0   6   9 1094.95 178.564  50
   0   6  -9 1471.72 271.468  47
   0  -6  -9 1338.66 190.462   8
   0  -6  -9 1101.82 189.502   7
   0   6  10 745.421 139.760  50
   0   6  10 731.679 144.984  53
   0  -6  10 779.679 159.780  28
   0  -6 -10 812.761 158.461   7
   0   6 -10 790.269 196.797  47
   0   6  11 4789.54 331.949  50
   0  -6  11 5053.59 364.333  28
   0  -6 -11 4870.29 352.875   7
   0   6  11 4726.35 343.330  53
   0   6  12 221.042 69.0602  53
   0  -6  12 262.036 79.3271  28
   0   6  12 210.095 68.1270  50
   0  -6 -12 190.181 69.8561   7
   0  -6  12 186.883 68.6528  29
   0   7   0-14.0370 31.4711  46
   0  -7   0 14.1751 57.2933  24
   0  -7  -1 229873. 6111.97  24
   0  -7  -1 206335. 6021.69  13
   0   7  -1 208991. 6084.44  46
   0  -7   1 228767. 6107.18  24
   0   7   1 210121. 6082.42  46
   0  -7  -2 1492.55 179.178  24
   0  -7  -2 1528.36 182.000  54
   0  -7  -2 1345.27 157.933  13
   0   7   2 1700.54 185.376  46
   0  -7   2 1111.74 158.261  24
   0   7  -2 1132.52 159.684  46
   0  -7   3 224430. 5933.19  24
   0   7   3 216787. 5930.01  46
   0  -7   3 212587. 5933.87  28
   0  -7   3 210642. 5907.22  16
   0  -7  -3 208530. 5889.34  13
   0  -7   3 203975. 5901.92  29
   0   7  -3 197608. 5916.16  46
   0  -7  -3 199843. 5955.48  54
   0   7  -4 13241.7 708.815   2
   0  -7  -4 13503.5 695.804  54
   0  -7   4 13713.6 642.345  16
   0  -7  -4 15387.5 666.932   8
   0  -7   4 13388.5 642.843  29
   0  -7   4 14407.2 671.676  28
   0   7   4 14641.9 654.087  46
   0  -7   5 74396.7 2310.10  16
   0  -7   5 70906.9 2307.32  29
   0  -7   5 72225.2 2329.85  28
   0   7  -5 71160.2 2440.94   2
   0  -7  -5 77313.0 2331.03   8
   0  -7  -5 70266.3 2399.85  54
   0  -7   6 832.560 160.975  28
   0  -7  -6 851.232 177.852  54
   0   7  -6 1161.74 215.107   2
   0  -7  -6 1304.72 183.857   8
   0  -7   6 993.103 165.590  16
   0  -7  -7 4044.03 332.172   8
   0   7   7 3667.38 307.347  50
   0  -7   7 3764.45 314.874  16
   0  -7   7 3854.01 343.244  28
   0  -7  -7 3978.14 386.323  54
   0  -7   8 2760.62 289.039  28
   0  -7  -8 2651.50 268.636   8
   0   7   8 2311.69 249.065  50
   0  -7   9 4001.19 343.504  28
   0   7   9 3247.43 291.799  50
   0  -7  -9 3040.17 287.549   8
   0   7  -9 3734.00 418.022  47
   0  -7  -9 3496.64 310.100   7
   0   7  10 556.434 123.959  53
   0  -7  10 482.774 124.447  28
   0   7 -10 393.378 145.103  47
   0   7  10 543.387 116.393  50
   0  -7 -10 647.107 125.983   8
   0  -7 -10 674.157 134.416   7
   0  -7  10 581.548 129.475  29
   0  -7 -11 897.792 136.136   7
   0   7  11 609.628 110.781  50
   0   7  11 469.194 102.349  53
   0  -7  11 870.329 138.719  28
   0  -7  11 666.954 122.933  29
   0  -7 -12 369.881 77.8081   7
   0   7  12 398.115 76.5470  53
   0   7  12 304.704 69.6037  50
   0  -7  12 475.616 86.9479  29
   0  -8   0 67289.8 2061.28  24
   0   8   0 57125.7 2014.50  46
   0  -8   1 7494.55 459.243  24
   0   8   1 6386.36 437.420  46
   0   8  -1 7170.31 460.161  46
   0   8   2 79850.0 2499.92  46
   0  -8   2 83146.3 2478.35  24
   0  -8  -2 88407.6 2522.36  15
   0  -8   2 70015.2 2397.01  29
   0  -8  -2 73675.6 2392.99  13
   0  -8  -2 85486.5 2491.99  24
   0   8  -2 72862.6 2462.09  46
   0  -8   2 82299.8 2485.60  15
   0  -8   2 73325.7 2408.29  16
   0  -8  -3 11246.4 616.970  54
   0  -8   3 12681.8 611.261  16
   0   8   3 13021.1 649.503  46
   0  -8  -3 11878.3 593.407  13
   0  -8   3 12091.6 604.692  29
   0  -8   4 41338.4 1440.74  16
   0   8   4 43236.1 1486.65  46
   0  -8  -4 41317.3 1415.58   8
   0  -8   4 40358.7 1439.22  29
   0  -8  -4 37040.4 1474.06  54
   0  -8   4 38967.7 1447.85  28
   0  -8   5 3686.90 314.540  16
   0  -8  -5 3798.02 311.154   8
   0  -8  -5 3523.67 345.023  54
   0  -8   5 3911.52 325.128  29
   0  -8   5 4021.33 341.055  28
   0  -8   6 22709.5 930.699  16
   0  -8   6 20260.6 929.915  28
   0  -8   6 21363.1 924.393  29
   0  -8  -6 21630.9 917.905   8
   0  -8   7 1237.78 186.862  29
   0  -8  -7 1180.78 183.589   8
   0  -8   7 1688.75 224.982  28
   0  -8   7 1222.01 183.075  16
   0  -8  -8 9154.80 522.881   8
   0  -8   8 9128.42 546.238  28
   0  -8   8 8636.71 519.837  29
   0   8   9 3058.86 265.755  50
   0  -8  -9 3406.60 291.123   8
   0   8  -9 3414.61 385.427  47
   0  -8   9 2643.43 262.446  29
   0  -8   9 3172.21 293.297  28
   0  -8  10 455.726 106.907  28
   0  -8  10 375.568 101.714  29
   0   8  10 395.027 96.2849  50
   0   8 -10 565.611 148.858  47
   0  -8 -10 357.628 96.8364   8
   0  -8  11 4760.94 291.572  29
   0  -8 -11 4918.93 292.814   8
   0   8  11 4250.06 268.114  50
   0  -9   0 135.435 92.0222  15
   0   9   0 43.5267 54.5583  46
   0  -9   0-19.2814 86.4615  24
   0   9  -1 1133.34 190.610  46
   0  -9  -1 1876.51 229.222  15
   0   9   1 1176.81 196.660  46
   0  -9   1 1409.27 202.315  15
   0  -9  -1 1787.36 233.048  24
   0  -9   1 1024.36 184.263  24
   0   9   2 192.887 93.4007  46
   0  -9   2 241.140 95.6325  15
   0  -9  -2 291.915 115.722  24
   0  -9   2 341.331 99.7403  16
   0  -9   2 76.5372 83.4677  24
   0  -9   3 53941.6 1827.21  29
   0  -9   3 52604.3 1822.35  16
   0   9   3 56711.7 1918.30  46
   0   9   4 1070.72 183.119  46
   0  -9   4 1113.76 175.636  29
   0  -9   4 821.142 153.946  16
   0  -9   5 8107.13 497.983  29
   0  -9  -5 7801.63 468.568   8
   0  -9   5 8053.08 495.329  16
   0  -9   6 20202.3 894.532  29
   0  -9   6 21074.3 903.095  16
   0  -9  -6 20931.4 890.435   8
   0  -9   7 1223.15 183.027  16
   0  -9  -7 1144.21 177.890   8
   0  -9   7 1296.24 187.790  29
   0  -9   8 6605.47 402.779  16
   0  -9  -8 6141.81 406.311   8
   0  -9   8 6181.58 406.928  29
   0  -9  -9 14.8811 44.1380   8
   0  -9   9 14.2280 52.9009  29
   0   9  -9 25.8610 71.0125  47
   0   9 -10 219.168 95.3492  47
   0  -9  10 522.398 98.6774  29
   0  -9 -10 460.130 95.6044   8
   0 -10   0 122296. 3729.76  15
   0 -10  -1 12945.6 676.309  15
   0 -10   1 12728.9 671.552  15
   0 -10  -2 26254.6 1058.56  15
   0 -10   2 24294.3 1010.35  16
   0  10   2 23566.9 1013.78  48
   0 -10   2 25513.0 1044.25  15
   0 -10  -3 57579.8 1857.77  31
   0 -10   3 52185.6 1824.36  16
   0  10   3 51646.9 1844.06  48
   0 -10   4 12696.5 656.125  16
   0 -10   4 12105.1 639.016  29
   0  10   4 14125.5 704.120  48
   0  10   5 11979.1 648.212  48
   0 -10   5 12050.8 629.520  16
   0 -10   5 12680.8 634.477  29
   0 -10   6 18813.6 804.464  29
   0 -10  -6 17293.8 769.694   8
   0 -10   6 18212.1 800.354  16
   0  10   6 17426.3 809.049  48
   0 -10   7 5090.68 352.315  29
   0  10   7 4503.63 343.826  48
   0 -10   7 5241.67 357.906  16
   0 -10  -7 5565.00 369.274   8
   0 -10  -8 6824.06 398.081   8
   0  10   8 6328.08 384.049  48
   0 -10   8 6406.22 381.371  29
   0 -10   8 6494.09 377.548  16
   0  10   9 3687.56 247.437  48
   0 -10   9 3744.70 254.763  29
   0 -10  -9 3790.50 268.065   8
   0  10  -9 4249.35 359.739  47
   0 -10 -10 3874.15 236.727   8
   0  10 -10 3797.53 291.113  47
   0 -11   0-19.4974 61.8221  15
   0 -11  -1 54082.1 1846.08  15
   0 -11   1 53042.6 1840.77  15
   0 -11  -2 1467.28 203.922  15
   0 -11   2 1486.16 198.128  16
   0  11   2 1797.63 224.106  48
   0 -11  -2 1913.38 233.467  31
   0 -11   2 1598.93 211.555  15
   0 -11   3 50537.4 1757.07  15
   0 -11  -3 55852.8 1809.12  15
   0 -11  -3 53392.5 1787.95  31
   0 -11   3 52108.2 1773.93  16
   0  11   3 50470.0 1777.18  48
   0 -11   4 34.4766 61.1116  16
   0  11   4 18.1199 57.4556  48
   0 -11   5 13334.1 656.486  16
   0  11   5 15194.8 697.814  48
   0 -11   6 324.236 96.7223  16
   0  11   6 325.494 93.9671  48
   0 -11  -7 8709.52 444.565   8
   0 -11   7 9393.29 459.610  16
   0  11   7 8651.65 457.090  48
   0  11  -8 313.559 112.245  47
   0  11   8 248.272 66.9960  48
   0 -11  -8 276.800 70.9632   8
   0 -11   8 262.846 66.7623  16
   0 -12   0 16171.1 749.227  15
   0 -12   1 772.473 147.085  15
   0 -12  -1 737.729 143.205  31
   0 -12  -1 666.959 140.891  15
   0 -12   2 4441.00 333.157  15
   0 -12  -2 4331.28 330.489  15
   0 -12  -2 4511.77 334.317  31
   0 -12  -3 2415.75 233.318  31
   0 -12   3 2268.98 225.483  16
   0  12   3 2134.43 226.016  48
   0 -12   4 3367.59 272.960  16
   0  12  -4 3948.09 382.161   4
   0  12   4 3547.87 286.822  48
   0  12  -5 2572.88 302.710   4
   0 -12  -5 3057.72 246.830  30
   0  12   5 2907.18 245.824  48
   0 -12   5 2725.60 233.376  16
   0  12  -6 101.547 82.0993   4
   0  12   6 35.5160 37.5627  48
   0 -12   6 66.1080 52.4204  16
   0  12  -7 3808.09 310.046  47
   0  12   7 3268.77 223.993  48
   0  12  -7 3156.87 280.967   4
   0 -13   0 38.0422 56.8696  31
   0 -13   1 15075.8 635.575  31
   0 -13  -1 14653.2 631.729  31
   0 -13   2 1245.22 147.014  31
   0 -13  -2 1406.47 159.375  31
   0 -13   3 7705.01 385.853  31
   0 -13  -3 7854.84 412.162  30
   0  13   4 2890.78 215.565  48
   0 -13   4 2886.76 199.353  31
   0 -13  -4 2988.46 221.242  30
   0 -13   4 2836.81 215.221  41
   0 -13   5 6020.99 310.454  41
   0  13   5 6670.82 326.961  48
   0 -14   0 21869.7 745.719  31
   0 -14   1-7.34845 24.7145  31
   0 -14  -1 36.4598 35.6321  31
   0 -14  -1 23.0843 27.2788  30
   1   0 -14 182.596 74.5526   5
  -1   0  14 219.045 58.3640  51
   1   0 -13 17.2647 58.0627   7
  -1   0  13 12.6007 44.6702  51
   1   0 -12 21.0249 62.3640   7
  -1   0  12 45.7717 51.3180  51
   1   0 -11 22.3465 70.8716   7
  -1   0  11 99.0845 71.7159  51
  -1   0  10 113.879 70.6330  51
  -1   0  10-58.1718 79.8679  14
   1   0 -10 42.8669 72.0825   7
  -1   0   9 166.383 67.8868  51
   1   0  -9-28.6536 64.3077   9
   1   0  -9 174.117 89.4665   7
  -1   0   9 314.981 124.872  14
   1   0  -8 397.147 105.831   7
  -1   0   8 272.149 103.130  18
  -1   0   8 310.365 106.327  14
   1   0  -7-19.1304 56.7409   9
  -1   0   7 80.7685 62.7309  18
  -1   0   6 170609. 4959.11  18
   1   0  -6 179080. 5021.00   9
   1   0  -6 175629. 4875.17  17
  -1   0   5 19.9896 37.1665  18
   1   0  -5 116.299 56.8318   9
   1   0  -5 7.31722 23.2108  17
   1   0  -5 45.5455 42.1081  10
  -1   0   4 133607. 3629.53  18
   1   0  -4 139039. 3671.71   9
   1   0  -3 19.2441 23.5119   1
   1   0  -3 11.5409 17.7854  54
   1   0  -2 102264. 2903.91  54
  -1   0   2 108439. 2920.91  18
   1   0  -2 108310. 2909.96  40
   1   0  -2 110064. 2934.42  17
   1   0  -2 109636. 2929.36   2
   1   0  -1 94.5854 19.1009  17
  -1   0   1 120.905 18.1577  14
   1   0  -1 62.1762 19.4992  55
   1   0   0 98401.2 2699.31  35
   1   0   0 98533.2 2691.05  12
   1   0   0 99485.3 2703.82  39
   1   0   0 100282. 2708.04  36
   1   0   0 101114. 2702.68  40
   1   0   1 76.5214 19.1910  12
  -1   0  -1 13.3486 14.0508   9
   1   0   1 8.97779 13.0073  52
   1   0   1 136.021 26.0652  37
   1   0   1 2.71366 10.1080  36
   1   0   1 2.29099 7.72916  40
  -1   0  -1 164.151 18.4145  13
   1   0   2 346006. 9646.93  36
  -1   0  -2 344674. 9682.87   9
   1   0   2 362797. 9654.22  52
   1   0   2 333029. 9668.06  37
   1   0   3 39.2539 22.6843  52
  -1   0  -3 7.64412 24.2420   9
   1   0   4 266494. 7375.31  18
   1   0   4 275186. 7312.67  37
   1   0   4 260196. 7235.34  52
   1   0   5-30.1824 56.1110  18
   1   0   5-11.2504 28.2060  37
   1   0   6 161303. 4871.99  18
   1   0   6 172150. 4792.86  37
   1   0   7-16.4171 55.2113  37
   1   0   7 43.7515 64.8816  18
   1   0   8 75662.2 2659.88  14
   1   0   8 86665.5 2614.75  37
   1   0   8 82469.9 2561.64  51
   1   0   8 79663.9 2559.24  53
   1   0   8 81913.5 2727.66  18
   1   0   9 20.8244 46.6899  37
   1   0   9 18.5572 50.9574  51
   1   0   9-56.6477 95.2541  18
   1   0   9 20.1085 67.6263  53
   1   0  10 6410.53 460.091  53
   1   0  10 6867.09 495.082  32
   1   0  10 6309.43 430.553  51
   1   0  11 20.2645 45.4332  53
   1   0  11-17.0845 54.1696  51
   1   0  12 4347.68 336.787  53
   1   0  13 11.8323 35.0947  53
   1  -1 -14 11.8895 37.7059   7
   1  -1 -14 28.6664 39.3650   5
  -1  -1  14 53.4022 34.5712  51
   1   1 -14 15.3907 48.8051   5
  -1  -1  13 50.6324 53.1030  51
   1  -1 -13 34.6510 67.2872   7
   1   1 -13 22.2530 66.0079   5
  -1   1  12 7330.54 463.713  53
  -1   1  12 7550.96 419.632  50
   1  -1 -12 7607.84 501.199   7
  -1   1  12 6812.92 418.053  51
  -1  -1  12 7437.35 434.441  51
   1   1 -11 4528.79 387.383   7
   1  -1 -11 5216.21 415.526   7
  -1   1  11 4942.17 350.430  51
  -1   1  11 4853.89 340.779  50
  -1   1  11 4904.62 378.844  53
  -1  -1  11 4088.99 328.963  51
   1  -1 -10 13412.2 851.733   9
  -1   1  10 13692.5 672.005  53
  -1  -1  10 13386.2 645.841  51
  -1  -1  10 11747.7 752.487  14
  -1   1  10 13400.7 628.763  50
  -1   1  10 12329.9 783.640  14
   1   1 -10 12994.2 693.860   7
  -1   1  10 12542.0 620.989  51
   1  -1 -10 13325.3 710.070   7
   1   1  -9 4845.41 470.566  47
  -1   1   9 5213.69 342.976  50
  -1  -1   9 5336.83 357.911  51
  -1   1   9 4715.94 332.032  51
   1   1  -9 4582.80 432.183   9
   1  -1  -9 4708.08 458.466   9
  -1  -1   9 4766.12 426.994  14
  -1   1   9 4846.77 352.152  53
   1   1  -9 4813.31 376.106   7
   1  -1  -9 4749.00 376.311   7
  -1   1   9 4603.86 431.486  14
   1   1  -8 67185.1 2308.12  47
   1  -1  -8 66232.7 2292.03   9
  -1  -1   8 63971.9 2195.70  14
   1   1  -8 65345.0 2213.68   9
   1   1  -8 64951.7 2097.32   7
   1  -1  -8 64036.1 2109.53   7
   1  -1  -7 3100.46 305.277   9
   1   1  -7 2548.53 264.218   9
  -1  -1   7 2919.78 273.028  14
  -1   1   7 2837.98 267.826  18
   1  -1  -6 238498. 6525.52   9
  -1  -1   6 227777. 6453.23  14
  -1  -1   6 237064. 6428.65  18
  -1   1   6 229368. 6453.40  18
   1   1  -6 242405. 6483.87   9
   1  -1  -5 1046.42 128.628  10
  -1   1   5 1097.04 134.249  18
  -1  -1   5 1211.91 143.206  14
   1   1  -5 1359.69 115.572  17
   1  -1  -5 1591.65 172.417   9
  -1  -1   5 1216.67 133.681  18
   1  -1  -4 274870. 6873.18  10
   1  -1  -4 256643. 6894.97   9
  -1  -1   4 250181. 6825.35  18
  -1  -1   4 250326. 6853.40  14
   1   1  -4 224320. 6841.84   1
   1   1  -4 252470. 6777.26  17
  -1   1   4 243221. 6845.81  18
   1   1  -3 100160. 2753.97  17
   1  -1  -3 100807. 2797.15  54
   1  -1  -3 107910. 2827.02  10
   1  -1  -3 99628.2 2737.33  55
   1  -1  -3 104740. 2831.19   9
  -1  -1   3 97548.3 2800.23  14
   1  -1  -3 95586.0 2711.43  38
   1  -1  -2 34241.9 987.576  10
  -1  -1   2 32112.5 956.976  14
   1  -1  -2 32234.9 954.012  54
   1  -1  -2 31564.7 915.765  38
   1  -1  -2 31987.0 888.871   2
   1  -1  -2 32752.6 974.294   9
   1  -1  -2 31777.5 935.990  55
   1   1  -2 34062.1 972.314   2
   1   1  -2 32873.0 942.289  17
   1  -1  -1 57277.3 1651.31   9
   1   1  -1 55715.0 1653.58  46
   1  -1  -1 62720.1 1681.94  10
  -1  -1   1 61712.2 1643.15  14
   1   1  -1 58700.3 1663.15   2
   1  -1  -1 57720.1 1652.91  36
   1  -1  -1 57388.1 1639.05  38
   1   1  -1 61057.7 1610.98  52
   1  -1  -1 61705.6 1657.08  24
   1  -1   0 186.093 26.8220  38
   1  -1   0 181.910 18.1021  12
   1  -1   0 285.684 36.3391  11
   1  -1   0 210.284 32.2359  36
   1   1   0 245.116 23.9260  39
   1  -1   0 356.653 26.0415  17
   1   1   0 220.896 24.6462  35
   1   1   0 247.172 29.1256  55
   1  -1   0 292.449 32.7942  35
   1  -1   0 314.592 37.1709  24
   1  -1   1 58758.5 1543.43  14
  -1  -1  -1 58878.1 1541.93  13
   1   1   1 53542.5 1520.53  46
   1   1   1 54722.5 1548.93  37
   1  -1   1 54339.8 1570.34  36
   1  -1   1 59023.4 1565.80  18
   1  -1   1 54238.9 1535.88  38
  -1   1  -1 53771.1 1506.85   9
  -1   1  -1 55718.9 1500.65  46
   1   1   1 54920.4 1556.83  12
   1  -1   1 55593.4 1521.02  12
   1   1   2 52401.6 1561.58  37
  -1  -1  -2 58279.9 1536.39  13
   1  -1   2 54279.3 1511.09  38
   1   1   2 56076.3 1564.94  12
   1  -1   2 52733.6 1556.11  14
  -1  -1  -2 51429.9 1601.37   9
   1  -1   2 54912.6 1586.20  18
   1  -1   2 53768.9 1559.73  37
   1   1   3 116980. 3346.62  37
   1  -1   3 120456. 3329.22  37
   1  -1   3 123846. 3301.36  52
   1  -1   3 116984. 3367.62  18
  -1  -1  -3 114946. 3393.69   9
   1  -1   4 51211.2 1530.20  37
   1  -1   4 48968.2 1480.26  52
   1  -1   4 49067.8 1570.65  18
   1   1   4 52797.7 1566.44  37
  -1  -1  -4 48258.7 1600.07   9
   1  -1   5 208747. 5968.51  18
   1  -1   5 223703. 5921.99  37
   1  -1   5 211256. 5832.23  52
   1  -1   5 200178. 5930.85  14
   1   1   5 208605. 5837.85  52
   1   1   5 204665. 6028.94  18
   1   1   5 229169. 5958.43  37
   1   1   6 2388.80 188.563  52
   1  -1   6 2566.30 224.860  37
   1   1   6 2694.05 238.883  37
   1  -1   6 2272.08 239.398  18
   1   1   6 2343.11 262.264  18
   1  -1   6 1727.45 203.903  14
   1  -1   7 28651.1 1191.53  14
   1  -1   7 32383.9 1173.58  51
   1   1   7 34286.0 1211.36  37
   1  -1   7 31090.6 1160.23  37
   1   1   7 30175.8 1149.02  53
   1   1   7 30622.9 1287.09  18
  -1   1  -7 31941.4 1183.20   1
   1  -1   7 31545.7 1250.75  18
   1  -1   8 12033.8 706.403  18
   1  -1   8 12651.1 646.723  37
   1   1   8 11207.5 600.914  51
   1   1   8 14191.0 693.254  37
   1  -1   8 13515.9 654.917  51
  -1   1  -8 13101.9 674.376   1
   1  -1   8 11838.5 621.688  53
   1   1   8 11954.0 635.320  53
  -1  -1  -8 12665.4 628.296   7
   1   1   8 13062.8 757.448  18
   1   1   9 42546.8 1472.59  12
   1  -1   9 36500.1 1422.32  53
   1  -1   9 36959.2 1475.49  32
   1   1   9 39775.8 1466.96  53
   1   1   9 40129.6 1483.02  37
   1  -1   9 38293.0 1445.57  37
   1   1   9 38929.2 1604.08  18
   1  -1   9 40541.6 1438.97  51
   1   1   9 36842.1 1402.19  51
   1   1  10 2705.84 270.567  51
   1  -1  10 2766.74 278.131  51
   1  -1  10 2718.89 310.123  32
   1  -1  10 2779.49 291.994  53
   1   1  10 2628.62 289.823  53
   1   1  11 2044.23 224.636  51
   1   1  11 2619.22 276.072  53
   1  -1  11 2332.09 243.718  51
   1  -1  11 2143.96 250.830  53
   1   1  12 238.968 90.1904  53
   1  -1  12 439.029 109.730  53
   1  -1  12 361.518 92.6436  51
   1   1  13-12.0535 40.5376  53
  -1   1 -13-15.2854 41.9732   5
   1   2 -14 518.571 112.728   5
   1  -2 -14 761.720 114.815   7
   1  -2 -14 649.623 112.832   5
  -1  -2  14 648.094 90.2924  51
   1  -2 -13 168.066 86.5277   7
  -1  -2  13 258.856 79.5861  51
  -1   2  13 202.272 65.7081  50
  -1   2  13 206.824 74.2844  53
   1   2 -13 261.688 100.957   5
  -1   2  12 2468.88 231.880  50
  -1  -2  12 2397.59 234.074  51
  -1   2  12 1935.33 234.179  53
   1  -2 -12 2724.11 286.358   7
   1   2 -12 2245.39 302.047   5
   1  -2 -11 19296.1 915.412   7
  -1   2  11 20352.3 890.389  53
  -1   2  11 20048.1 833.872  50
  -1  -2  11 19200.8 835.713  51
  -1   2  10 5248.98 365.037  50
  -1  -2  10 5235.38 373.554  51
   1  -2 -10 4842.18 398.072   7
   1   2 -10 5675.41 540.902  47
  -1   2  10 4066.55 439.414  14
  -1  -2  10 5350.90 460.950  14
  -1   2  10 5067.70 383.612  53
   1  -2 -10 5000.19 510.991   9
   1  -2  -9 75355.3 2765.28   9
   1  -2  -9 75409.2 2545.22   7
  -1  -2   9 83061.2 2502.18  51
   1   2  -9 80614.0 2807.46  47
  -1  -2   9 75602.4 2634.06  14
  -1   2   9 83918.9 2482.93  50
  -1  -2   8 988.490 179.233  14
   1   2  -8 962.661 178.101   9
   1  -2  -8 688.216 137.232   7
  -1   2   8 675.947 121.161  50
   1  -2  -8 820.372 187.643   9
   1   2  -8 816.170 184.186  47
   1  -2  -7 44287.3 1688.45   9
  -1  -2   7 46162.0 1607.98  14
   1   2  -7 47755.2 1621.44   9
  -1   2   6 18650.9 814.036  18
   1  -2  -6 21350.7 901.657   9
  -1  -2   6 20547.8 820.586  14
   1  -2  -5 107436. 3123.51   9
   1  -2  -5 111198. 3075.15  54
  -1  -2   5 105839. 3044.26  14
   1  -2  -4 6249.71 353.029   9
   1  -2  -4 6540.57 339.912  54
  -1  -2   4 6146.73 319.319  14
   1   2  -4 6378.24 271.088  17
   1  -2  -3 104264. 3053.67  54
   1  -2  -3 104483. 3081.98   9
   1   2  -3 107271. 2982.21  17
  -1  -2   3 103057. 3025.51  14
   1  -2  -2 122.632 38.2910  54
  -1  -2   2 83.0254 28.6092  14
   1  -2  -2 115.980 31.7787  24
   1   2  -2 149.402 43.1243   2
   1  -2  -2 98.1557 41.6990   9
   1  -2  -2 138.995 47.4860  11
   1   2  -2 126.203 36.4642  46
   1   2  -1 106461. 3044.83  12
   1  -2  -1 114884. 3095.18   9
   1  -2  -1 111569. 3114.33  11
   1  -2  -1 110088. 3061.27  36
   1  -2  -1 110769. 3069.33  38
   1   2  -1 111955. 3092.83   2
   1  -2  -1 113011. 3069.59  39
  -1  -2   1 115630. 3064.12  14
   1  -2  -1 107554. 3078.78  54
   1  -2  -1 121547. 3097.39  24
   1   2  -1 109865. 3077.43  46
   1  -2   0 2045.37 85.5913  13
   1   2   0 1999.27 106.574  12
   1   2   0 1772.89 78.7703  35
   1   2   0 2431.46 122.268  46
   1  -2   0 1749.75 97.8014  35
   1  -2   0 1999.41 117.739  36
   1   2   0 2056.74 123.799   2
   1  -2   0 1893.51 120.800  11
   1  -2   0 1884.68 112.696  38
   1  -2   0 2255.49 128.781  24
   1   2   1 118248. 3315.97  12
  -1   2  -1 119284. 3271.21  46
   1  -2   1 127459. 3301.46  14
   1  -2   1 132162. 3342.85  24
   1  -2   1 117973. 3351.81  36
   1  -2   1 119803. 3305.62  35
   1   2   1 121366. 3288.70  37
   1   2   1 114329. 3297.16  46
  -1  -2  -2 19794.3 628.954  13
   1  -2   2 22146.8 638.919  24
   1   2   2 17749.9 594.610  46
   1   2   2 18830.1 638.182  12
   1  -2   2 21123.0 644.556  14
   1   2   2 19545.2 639.181  37
   1   2   3 469.683 72.4899  12
  -1  -2  -3 407.222 86.4996   9
   1  -2   3 618.928 76.4569  37
   1  -2   3 535.188 76.8062  14
  -1  -2  -3 554.686 70.4035  13
   1  -2   4 57896.0 1763.84  18
   1  -2   4 55767.9 1735.26  14
  -1  -2  -4 56620.3 1836.30   9
   1  -2   4 57950.4 1711.50  37
  -1  -2  -5 34254.5 1277.90   9
   1  -2   5 33927.7 1208.15  18
   1  -2   5 32427.6 1167.75  14
   1  -2   5 34652.5 1143.14  37
   1   2   6 25148.4 1106.62  18
   1  -2   6 24875.6 996.415  14
  -1   2  -6 27132.9 1024.62   1
   1  -2   6 25764.0 963.003  37
  -1   2  -7 1516.51 205.006   1
   1  -2   7 1668.72 209.762  32
   1   2   7 2029.31 226.716  37
   1   2   7 1370.20 170.344  51
   1   2   7 1217.99 220.352  18
   1   2   7 1842.97 204.588  50
   1  -2   7 1701.93 203.531  51
   1  -2   7 1344.87 173.107  37
   1   2   7 1474.48 166.519  52
   1  -2   7 1278.53 169.834  53
   1   2   7 1548.48 194.352  53
   1   2   8 18473.9 831.225  53
   1   2   8 16856.2 934.654  18
   1  -2   8 17726.2 798.211  37
  -1   2  -8 17297.8 846.111   1
   1  -2   8 16785.3 831.393  32
   1   2   8 16500.6 760.966  51
   1  -2   8 15565.1 763.701  53
   1   2   8 20127.2 870.426  37
   1  -2   8 20939.8 850.952  51
   1   2   8 19865.2 847.582  12
  -1  -2  -8 19199.2 820.323   7
   1   2   8 17486.1 785.746  50
   1  -2   9 5630.01 411.804  53
   1   2   9 6365.03 455.548  37
   1   2   9 5555.95 510.025  18
   1   2   9 4746.48 368.035  51
   1   2   9 5844.99 434.439  53
  -1  -2  -9 6679.48 441.137   7
  -1   2  -9 6179.66 473.307   1
   1   2   9 6009.96 430.441  12
   1  -2   9 5710.88 447.955  32
   1  -2   9 5855.66 415.559  51
  -1  -2 -10 24842.6 995.849   7
   1   2  10 22753.7 1005.13  53
   1  -2  10 21680.1 938.643  51
   1  -2  10 24307.9 1045.48  32
   1   2  11 2950.10 298.323  53
   1  -2  11 3104.25 307.821  32
   1  -2  11 2792.11 265.846  51
  -1  -2 -11 3227.69 294.437   7
   1   2  12 116.530 64.8135  53
   1  -2  12 200.158 74.9379  51
  -1  -2 -12 240.427 82.6551   7
  -1   2 -13 41.8793 44.2671   5
   1   2  13 23.3037 43.3263  53
   1  -2  13 12.5976 42.3714  28
  -1   3  14 128.783 42.7145  50
   1  -3 -14 201.029 66.2147   7
   1   3 -14 241.584 76.8689   5
  -1   3  14 176.374 55.2760  53
  -1  -3  14 231.126 54.1510  51
  -1  -3  13 92.2191 53.4111  51
   1   3 -13 144.169 76.6647   5
  -1   3  13 99.2142 55.1665  53
  -1   3  13 213.836 66.8643  50
   1  -3 -13 253.822 90.7553   7
  -1   3  12 821.791 139.708  50
   1  -3 -12 651.297 151.548   7
  -1   3  12 723.093 144.137  53
   1   3 -12 810.404 184.238   5
  -1  -3  12 974.943 146.530  51
  -1   3  11 14813.1 696.013  50
  -1  -3  11 15304.5 702.377  51
   1  -3 -11 14296.1 757.705   7
   1   3 -11 16749.9 899.983   5
  -1   3  11 15432.9 747.043  53
   1   3 -11 15433.3 941.378  47
  -1  -3  10 2945.57 274.299  51
   1  -3 -10 2853.48 305.016   7
  -1   3  10 2982.18 274.805  50
   1   3 -10 2875.66 392.117  47
  -1   3  10 3422.22 310.475  53
  -1   3   9 18404.6 770.353  50
   1   3  -9 18521.2 1008.05  47
   1  -3  -9 16577.3 974.568   9
   1  -3  -9 17243.1 823.904   7
  -1  -3   9 15141.3 825.451  14
  -1  -3   9 17978.9 776.381  51
   1   3  -8 19194.7 971.571  47
   1  -3  -8 16883.9 935.025   9
  -1   3   8 18018.7 749.933  50
   1  -3  -8 17793.1 807.669   7
  -1  -3   8 16627.1 820.082  14
   1  -3  -7 13149.4 748.029   9
  -1  -3   7 13143.4 648.257  14
   1  -3  -6 50610.3 1722.53  11
  -1  -3   6 49056.0 1688.11  14
   1  -3  -6 52366.7 1829.37   9
   1  -3  -5 2470.57 229.433  11
   1  -3  -5 2808.62 242.380  54
   1  -3  -5 2837.98 268.440   9
  -1  -3   5 2714.01 218.614  14
   1  -3  -4 33959.5 1194.30   9
  -1  -3   4 33581.1 1103.42  14
   1  -3  -4 34830.6 1159.04  54
   1  -3  -4 32106.2 1144.78  11
  -1  -3   3 143067. 3999.88  14
   1  -3  -3 137275. 4057.35  11
   1  -3  -3 141407. 4046.57  54
   1   3  -3 140831. 3998.72  46
   1  -3  -3 143470. 4091.59   9
   1  -3  -3 149972. 3975.61  24
   1   3  -3 144625. 4057.91   2
   1  -3  -2 46017.1 1364.16  39
   1  -3  -2 49245.7 1461.04   9
   1   3  -2 48618.5 1404.06  46
   1  -3  -2 46048.0 1457.93  11
   1  -3  -2 44254.4 1339.69  36
   1  -3  -2 49489.3 1411.76  24
   1  -3  -2 46902.3 1421.84  54
  -1  -3   2 47200.8 1391.44  14
   1   3  -2 46503.9 1427.46   2
   1  -3  -1 148645. 4156.19  11
   1   3  -1 153622. 4112.51  46
   1  -3  -1 154569. 4074.21  36
   1   3  -1 139692. 4051.95  12
   1   3  -1 147442. 4119.00   2
   1  -3  -1 134299. 4123.86  24
   1  -3  -1 151708. 4115.28  54
   1  -3  -1 159695. 4065.16  13
  -1   3   0 11625.0 380.991   1
   1  -3   0 12141.9 451.792  24
   1   3   0 10557.8 377.713  12
   1  -3   0 11175.4 411.901  36
   1  -3   0 11458.4 364.949  13
   1  -3   0 10130.8 363.498  35
   1   3   0 11835.8 415.972  46
   1   3   0 10839.7 415.133   2
  -1   3  -1 75122.9 2057.54   1
   1   3   1 71546.0 2044.90  12
   1  -3   1 75470.9 2038.34  14
   1  -3   1 73479.2 2092.82  24
   1  -3   1 67169.5 2013.35  35
  -1   3  -1 72528.1 2017.46  46
   1   3   1 72150.3 2057.86  46
   1  -3   1 75185.6 2107.58  36
   1  -3   2 51098.6 1454.76  14
   1  -3   2 50142.5 1463.44  24
  -1   3  -2 50624.0 1479.29   1
  -1  -3  -2 50763.1 1456.41  13
   1  -3   2 47916.4 1428.25  35
   1   3   2 48203.8 1456.57  12
   1   3   2 47422.3 1432.99  46
  -1  -3  -3 355005. 9852.63  13
   1   3   3 373007. 9880.19  12
  -1   3  -3 367493. 9914.89   1
   1  -3   3 362894. 9874.68  14
  -1   3  -4 120704. 3392.87   1
   1   3   4 125220. 3375.77  12
   1  -3   4 111525. 3302.40  37
   1  -3   4 114426. 3346.75  14
   1  -3   5 127910. 3796.41  14
   1  -3   5 122823. 3735.73  37
   1   3   5 134446. 3811.89  12
  -1   3  -5 131898. 3840.52   1
   1   3   6 29899.3 1131.24  12
  -1   3  -6 29470.5 1160.71   1
   1   3   7 43071.8 1501.92  12
   1   3   7 44164.7 1512.81  53
   1   3   7 45578.6 1539.90  37
   1   3   7 42777.7 1478.38  50
  -1   3  -7 41322.9 1551.20   1
   1   3   7 37315.6 1621.07  18
   1  -3   7 43397.8 1490.49  51
   1  -3   7 40200.4 1500.32  32
   1  -3   8 22519.6 954.136  51
  -1  -3  -8 24567.0 988.545   7
   1   3   8 23254.3 963.675  50
   1   3   8 22973.1 990.938  53
   1  -3   8 21940.8 994.662  32
   1   3   8 25303.7 1024.00  37
   1   3   8 21129.2 1104.90  18
  -1   3  -8 24010.5 1058.32   1
   1   3   8 22562.6 974.555  12
   1   3   9 1030.49 183.035  37
   1   3   9 1187.99 193.033  53
  -1  -3  -9 1576.16 214.345   7
   1   3   9 1507.17 202.419  50
   1   3   9 981.411 176.644  12
   1  -3   9 1494.91 225.187  32
   1  -3   9 1092.20 177.884  51
   1  -3  10 1539.24 229.224  32
   1   3  10 1451.36 194.667  50
   1   3  10 1516.86 225.841  53
  -1  -3 -10 1828.85 229.572   7
   1  -3  10 1433.76 197.005  51
  -1  -3 -11 1353.97 193.980   7
   1   3  11 1149.92 184.705  53
   1  -3  11 1132.23 166.110  51
   1   3  11 1437.93 180.673  50
   1  -3  11 1449.83 210.926  32
   1   3  12 15.7329 43.2023  53
   1  -3  12 68.4995 66.5015  28
   1  -3  12 24.4515 41.1170  51
  -1  -3 -12-14.5322 48.8733   7
  -1  -3 -13 797.477 111.086   7
   1  -3  13 870.978 124.773  28
   1   3  13 749.981 110.829  53
  -1   4  14 16.4795 27.7119  53
   1  -4 -14-27.1644 32.0999   7
  -1   4  14 13.2783 26.8359  50
  -1  -4  14-18.9365 23.4701  51
   1  -4 -13 976.720 146.761   7
  -1   4  13 892.816 134.484  53
  -1  -4  13 729.636 106.247  51
  -1   4  13 797.188 115.008  50
   1   4 -12 782.117 176.550   5
  -1  -4  12 742.156 125.388  51
   1  -4 -12 665.221 143.383   7
  -1   4  12 796.081 134.790  50
  -1   4  12 739.614 142.393  53
   1   4 -11 274.637 138.932  47
  -1   4  11 207.650 94.8963  53
  -1  -4  11 282.649 86.5201  51
  -1   4  11 309.391 95.1097  50
   1  -4 -11 271.898 105.088   7
   1   4 -11 223.940 117.621   5
  -1   4  10 5944.46 425.067  53
   1   4 -10 6412.72 582.943  47
  -1   4  10 6044.50 407.960  50
  -1  -4  10 6126.77 405.459  51
   1   4 -10 6311.61 520.869   5
   1  -4 -10 6602.72 468.185   7
   1   4  -9 405.962 133.362   5
  -1   4   9 768.547 138.252  50
   1   4  -9 641.835 193.859  47
  -1  -4   9 782.520 168.090  14
   1  -4  -9 654.116 193.732   9
   1  -4  -9 705.696 153.543   7
  -1  -4   9 703.610 133.391  51
   1   4  -9 562.319 163.443   2
   1   4  -8 4248.55 410.985   2
  -1  -4   8 3622.41 334.228  14
   1   4  -8 4002.37 375.672   5
  -1   4   8 4216.91 309.124  50
   1  -4  -8 3567.05 405.763   9
   1  -4  -8 4022.79 339.363   7
  -1   4   7 18044.7 718.564  50
   1  -4  -7 15726.9 723.001   8
  -1  -4   7 15549.7 757.567  14
   1   4  -7 17821.0 830.032   5
   1  -4  -7 16540.6 891.915   9
   1  -4  -7 18013.3 778.832   7
   1  -4  -7 17756.9 835.466  54
   1  -4  -6 105875. 3360.24  11
  -1  -4   6 110063. 3305.72  14
   1  -4  -6 110485. 3478.33   9
   1  -4  -6 119480. 3423.93  54
   1  -4  -5 41620.7 1509.32   9
   1  -4  -5 39395.8 1431.93  11
  -1  -4   5 40156.2 1368.52  14
   1  -4  -5 43562.1 1459.40  54
   1   4  -4 168083. 4746.52   2
   1  -4  -4 169470. 4790.32   9
   1  -4  -4 169079. 4725.16  54
  -1  -4   4 164707. 4638.86  14
   1   4  -4 160253. 4641.17  46
   1  -4  -4 160680. 4727.96  11
   1  -4  -3 70236.7 2229.08  11
  -1  -4   3 72077.2 2146.92  14
   1  -4  -3 74067.3 2207.65  54
   1   4  -3 70100.1 2149.07  46
   1   4  -3 72615.4 2216.78   2
   1  -4  -3 77990.0 2159.40  24
   1  -4  -2 60819.1 1803.49  24
  -1  -4   2 58083.1 1751.00  14
   1  -4  -2 60087.4 1794.85  54
   1   4  -2 57831.1 1767.46  46
   1  -4  -2 60019.0 1727.38  13
   1  -4  -2 58144.0 1836.05  11
   1   4  -2 59737.8 1805.13   2
   1   4  -1 119.820 44.9366  46
   1  -4  -1 190.075 41.5210  36
   1   4  -1 99.0667 39.4500   2
   1  -4  -1 99.2450 33.5043  13
   1  -4  -1 70.7061 50.7832  24
   1   4   0 227893. 6083.67  12
   1   4   0 237047. 6166.61  46
   1  -4   0 235482. 6151.76  36
   1   4   0 229020. 6158.96   2
  -1   4   0 241913. 6103.72  46
  -1   4  -1 42407.5 1272.10  46
  -1   4  -1 42798.3 1302.82   1
   1  -4   1 41838.1 1359.09  24
   1   4   1 41887.6 1279.02  12
   1  -4   1 45110.6 1357.05  36
   1   4   1 45028.9 1324.87  46
  -1   4  -2 123577. 3473.19   1
   1   4   2 122643. 3452.42  46
   1   4   2 120194. 3438.24  12
  -1  -4  -2 122206. 3448.16  13
   1  -4   2 120860. 3434.84  14
   1  -4   2 128374. 3490.13  24
  -1  -4  -3 8233.93 376.421  13
  -1   4  -3 8842.36 419.526   1
   1   4   3 8806.46 394.757  12
   1  -4   3 8393.19 384.161  14
   1  -4   4 55437.8 1778.58  14
   1   4   4 59373.4 1803.65  12
  -1   4  -4 60338.4 1851.45   1
  -1   4  -5 31.5485 50.0355   1
   1   4   5 78.4207 52.8466  12
  -1   4  -6 105100. 3226.01   1
   1   4   6 104534. 3142.28  50
   1  -4   6 102628. 3111.05  27
   1   4   6 107886. 3156.58  12
   1  -4   6 103837. 3165.18  32
   1   4   7 34.2524 57.6269  50
   1   4   7-29.2301 73.2941  18
   1   4   7 106.691 63.0639  12
   1   4   7 109.943 64.9842  53
   1  -4   7 133.401 74.0287  32
  -1   4  -7 181.290 91.6125   1
   1   4   8 41826.5 1485.94  53
   1   4   8 36746.0 1627.45  18
  -1   4  -8 38808.4 1548.94   1
  -1  -4  -8 43148.0 1484.81   7
   1  -4   8 40409.7 1494.55  32
   1   4   8 38974.3 1455.18  12
   1   4   8 36187.1 1383.79  52
   1   4   8 38935.0 1428.88  50
  -1  -4  -9-20.0490 67.4248   7
   1   4   9 37.9116 63.7484  50
   1  -4   9 22.6278 71.7453  32
   1   4   9-21.2101 71.3297  53
   1   4  10 11215.3 600.048  50
   1  -4  10 10645.4 573.792  51
   1  -4  10 11997.8 664.942  32
   1   4  10 11418.5 639.565  53
  -1  -4 -10 13212.7 662.785   7
   1  -4  11 1323.68 167.374  51
   1  -4  11 1517.84 217.285  28
  -1  -4 -11 1516.25 203.216   7
   1  -4  11 1865.17 227.315  32
   1   4  11 1391.79 196.690  53
   1   4  11 1568.19 187.350  50
   1   4  12 245.408 68.8195  50
  -1  -4 -12 245.110 79.6029   7
   1   4  12 213.319 71.6108  53
   1  -4  12 354.077 99.3637  28
   1  -4  13 9.58505 40.2103  28
   1  -4  13 25.3240 32.7882  29
   1   4  13 46.0621 35.7818  53
  -1  -4 -13 26.2784 34.0232   7
   1   5 -13 201.358 77.9468   5
  -1  -5  13 235.185 60.6711  51
   1  -5 -13 257.632 75.6312   7
  -1   5  13 266.751 73.8583  53
  -1   5  13 314.952 71.8243  50
  -1   5  12 560.343 109.921  50
   1   5 -12 587.958 143.138   5
   1  -5 -12 680.153 133.660   7
   1   5 -12 425.361 143.720  47
  -1   5  12 648.618 124.550  53
  -1  -5  12 519.663 96.6578  51
  -1  -5  11 989.717 149.120  51
  -1   5  11 1189.35 172.775  50
   1  -5 -11 997.289 173.463   7
   1   5 -11 966.311 198.363   5
  -1   5  11 938.688 161.759  53
   1   5 -11 1472.19 268.442  47
  -1   5  10 25958.6 1029.01  50
   1  -5 -10 25535.2 1081.50   7
   1   5 -10 24926.7 1276.55  47
   1   5 -10 25119.0 1180.10   5
  -1   5  10 26188.1 1064.08  53
   1  -5  -9 2322.39 258.143   8
   1  -5  -9 2248.53 264.067   7
  -1   5   9 2928.21 269.487  50
   1   5  -9 2364.01 313.175   5
   1   5  -9 2603.31 362.696  47
  -1   5   8 38650.2 1375.90  50
   1   5  -8 39822.7 1625.88   2
   1  -5  -8 39224.3 1425.00   8
   1  -5  -8 42199.6 1475.03   7
  -1  -5   8 36920.0 1449.94  14
   1   5  -8 39295.8 1544.24   5
   1   5  -7 2653.40 325.199   2
   1  -5  -7 3166.88 323.358  54
  -1  -5   7 2383.75 251.399  14
   1  -5  -7 2814.97 260.943   8
   1   5  -7 2491.58 283.992   5
  -1   5   7 2506.86 227.731  50
   1   5  -6 63455.3 2158.62   2
   1  -5  -6 65659.9 2118.41  54
   1  -5  -6 58978.0 1985.22   8
  -1  -5   6 64131.4 1952.28  16
  -1  -5   6 59159.5 1986.81  14
   1  -5  -6 60255.7 2084.14  11
  -1  -5   5 277.464 85.6148  14
   1  -5  -5 412.507 109.557  11
   1   5  -5 395.554 115.524   2
   1  -5  -5 269.804 90.5833  54
   1   5  -4 71161.0 2234.20   2
   1   5  -4 68856.7 2142.31  46
   1  -5  -4 68490.4 2221.57  11
  -1  -5   4 67026.4 2120.00  14
   1  -5  -4 72690.6 2211.42  54
  -1  -5   3 1486.87 156.247  14
   1  -5  -3 1715.40 182.749  54
   1   5  -3 2225.72 211.569   2
   1  -5  -3 1871.93 204.247  11
   1   5  -3 1870.28 175.917  46
   1  -5  -3 2058.26 185.343  24
   1  -5  -2 160462. 4651.55  54
   1   5  -2 162166. 4635.69  46
   1  -5  -2 167210. 4677.41  24
   1   5  -2 164212. 4650.07   2
   1  -5  -2 168127. 4574.69  13
   1   5  -1 6659.01 355.000   2
   1  -5  -1 7260.51 353.317  54
   1  -5  -1 6366.96 379.245  24
  -1   5   0 106917. 2842.78  46
   1   5   0 98053.7 2878.02   2
   1   5   0 106440. 2910.66  46
   1  -5   0 100584. 2864.92  36
   1   5   1 32005.8 1043.82  46
  -1   5  -1 30457.5 982.577  46
  -1  -5  -1 30326.6 1000.46  13
   1  -5   1 29970.1 1032.78  36
   1  -5   1 29469.7 1069.15  24
  -1  -5  -2 3312.47 223.151  13
   1  -5   2 3321.86 245.591  24
   1   5   2 3768.41 250.157  46
  -1   5  -3 17584.5 717.353   1
  -1  -5  -3 17477.9 671.474  13
   1   5   3 17847.1 675.473  12
  -1   5  -4 40775.8 1403.55   1
  -1  -5  -4 39759.7 1317.91  13
   1   5   4 40294.2 1338.24  12
   1  -5   5 11068.6 573.425  28
  -1   5  -5 11818.4 617.483   1
   1   5   5 11638.4 561.579  12
   1  -5   5 12041.7 590.781  32
  -1   5  -6 195.482 97.5363   1
   1  -5   6 195.064 86.8100  28
   1   5   6 163.410 73.4626  50
   1   5   6 314.121 90.9464  12
   1  -5   6 231.228 84.7579  32
   1  -5   6 138.741 67.1364  27
   1  -5   6 212.258 89.1856  36
   1  -5   7 21531.1 942.607  32
   1  -5   7 19980.6 914.220  28
   1   5   7 19691.6 888.342  50
  -1  -5  -7 22262.0 886.338   8
  -1   5  -7 22845.0 1027.27   1
   1  -5   7 20422.9 878.270  27
   1   5   7 21256.4 918.228  12
   1  -5   7 21041.2 964.767  36
   1   5   8 818.320 164.686  12
   1  -5   8 584.064 140.370  28
   1   5   8 539.449 134.250  50
   1  -5   8 567.469 145.774  32
  -1  -5  -8 741.234 154.927   7
   1   5   8 717.922 151.768  53
   1   5   9 3154.73 296.640  50
   1  -5   9 2619.45 296.995  32
   1   5   9 2911.97 299.024  53
  -1  -5  -9 3000.64 297.932   7
   1  -5   9 2499.72 291.873  28
   1  -5  10 2989.08 306.139  28
   1  -5  10 2856.39 298.874  32
  -1  -5 -10 3048.93 292.215   7
   1   5  10 2586.74 264.247  50
   1   5  10 2689.24 282.117  53
  -1  -5 -11-48.6343 60.2732   7
   1  -5  11 18.0177 63.8712  28
   1   5  11 16.5219 49.0023  53
   1   5  11 43.5520 51.4629  50
   1  -5  12 83.3018 50.0006  29
   1  -5  12 105.658 57.4161  28
  -1  -5 -12 145.612 62.4041   7
   1   5  12 103.057 50.4422  50
   1   5  12 134.545 64.3789  53
  -1   6  13 1146.16 121.376  50
  -1   6  13 1207.07 131.519  53
  -1  -6  13 1263.74 129.709  29
   1  -6 -13 1230.76 134.035   7
  -1   6  12 373.551 85.9123  50
   1   6 -12 421.030 131.417  47
  -1   6  12 259.390 78.5601  53
   1  -6 -12 377.507 95.7683   7
   1   6 -11 2841.04 364.277  47
   1  -6 -11 3159.85 289.593   7
  -1   6  11 3488.39 281.687  50
  -1   6  11 3412.95 291.471  53
   1   6 -10 102.385 114.929  47
   1  -6 -10 277.497 97.4535   8
  -1   6  10 259.620 95.4494  53
   1   6 -10 234.296 113.182   5
   1  -6 -10 391.050 120.200   7
  -1   6  10 148.413 76.4505  50
   1  -6  -9 29797.7 1188.79   8
  -1   6   9 29496.0 1137.30  50
   1   6  -9 31678.6 1449.85  47
   1  -6  -8 9370.53 610.009  54
   1  -6  -8 8938.73 534.156   8
  -1   6   8 9582.63 511.691  50
   1   6  -8 8885.93 656.248   2
  -1  -6   8 8492.37 545.696  14
   1  -6  -7 122576. 3733.66   8
  -1  -6   7 130462. 3693.34  16
   1   6  -7 126048. 3971.08   2
  -1  -6   7 115095. 3725.82  14
   1  -6  -7 129204. 3871.34  54
   1  -6  -6 52276.4 1799.70   8
  -1  -6   6 50921.1 1804.41  14
  -1  -6   6 56248.6 1773.06  16
   1  -6  -6 56077.8 1919.59  54
   1   6  -6 55310.5 1982.98   2
  -1  -6   5 65031.3 1981.04  16
  -1  -6   5 60461.3 2000.35  14
   1   6  -5 64357.2 2156.64   2
   1  -6  -5 59407.5 2009.00   8
   1  -6  -5 64166.6 2104.48  54
   1  -6  -4 8588.55 496.322  54
   1   6  -4 7785.16 455.959  46
   1  -6  -3 50983.3 1750.15  54
   1   6  -3 50470.0 1770.60   2
   1   6  -3 53378.4 1735.53  46
   1  -6  -2 2709.50 239.390  24
   1   6  -2 2296.36 211.849  46
   1   6  -2 2534.88 228.636   2
   1  -6  -2 2218.78 210.266  54
   1  -6  -1 20381.2 783.553  54
   1   6  -1 19095.3 789.045   2
  -1   6   1 21095.3 756.063  46
   1   6  -1 21794.4 828.885  46
   1  -6  -1 22601.7 877.454  24
   1   6   0 107649. 3134.08  46
   1  -6   0 103739. 3176.15  24
  -1   6   0 106852. 3064.25  46
   1  -6   1 14424.0 638.063  24
   1  -6   1 12033.0 558.953  36
   1   6   1 12868.6 583.741  46
  -1  -6  -1 12930.6 551.115  13
  -1   6  -1 13161.7 546.389  46
   1   6   2 82500.5 2397.02  46
   1  -6   2 81049.7 2408.16  24
   1  -6   2 80102.8 2407.56  36
  -1  -6  -2 78135.5 2337.98  13
  -1  -6  -3 3442.33 253.096  13
   1  -6   3 2934.08 271.278  36
   1   6   3 3660.15 277.215  46
   1  -6   4 17946.8 788.135  28
   1  -6   4 19901.4 816.658  16
  -1  -6  -4 17763.2 748.595  13
   1  -6   4 20236.4 870.940  36
   1  -6   5 8540.91 536.992  36
   1   6   5 7762.85 456.292  50
   1  -6   5 8149.97 491.809  28
   1   6   6 15789.3 739.843  50
   1  -6   6 15260.0 752.533  28
   1  -6   6 17154.4 832.924  36
  -1  -6  -6 18813.9 775.840   8
   1  -6   6 15423.4 761.350  32
  -1  -6  -6 13615.5 776.322  54
   1  -6   7 147.281 85.0937  32
  -1  -6  -7 120.578 79.6733   8
   1   6   7 225.805 96.7115  50
   1  -6   7 20.7511 77.2102  28
   1  -6   7 93.3075 69.2505  36
  -1  -6  -7 127.381 90.3612  54
   1  -6   8 15758.7 793.613  28
  -1  -6  -8 16685.9 792.486   7
   1   6   8 14308.1 738.789  50
  -1  -6  -8 15927.5 728.602   8
   1  -6   9 7291.73 498.306  28
   1   6   9 6717.78 456.888  50
   1  -6  10 1875.68 236.321  28
   1   6  10 2320.03 244.741  53
   1   6  10 1832.38 216.355  50
  -1  -6 -11 57.3136 55.6710   7
   1   6  11 42.1073 49.7893  53
   1   6  11 105.031 55.0980  50
   1  -6  11 28.4665 57.5575  29
   1  -6  11 139.952 69.7513  28
  -1  -6 -12 314.660 76.1195   7
   1  -6  12 351.460 81.5739  28
   1  -6  12 400.291 81.0295  29
   1   6  12 421.104 78.7269  53
  -1   7  12 39.7242 36.9393  50
   1   7 -12 38.7288 53.1837  47
  -1   7  12 44.9858 45.4694  53
   1   7 -11 106.983 84.8147  47
  -1  -7  11 56.7304 52.7505  29
  -1   7  11 117.468 60.3442  50
   1  -7 -11 29.7653 55.3522   8
  -1   7  11 14.6643 49.3378  53
  -1   7  10 1905.97 207.294  50
  -1   7  10 2368.61 244.860  53
   1  -7 -10 2083.10 237.795   8
  -1  -7  10 1704.63 212.564  29
   1   7 -10 2582.42 345.225  47
   1   7  -9 1416.22 275.891  47
   1  -7  -9 1335.81 201.519   8
  -1   7   9 1173.43 172.399  50
  -1  -7   8 12034.8 599.680  16
   1  -7  -8 10652.2 613.099   8
   1  -7  -7 4775.86 381.022   8
   1   7  -7 4990.62 468.707   2
  -1  -7   7 4781.10 351.269  16
   1  -7  -7 4742.69 423.364  54
   1  -7  -6 6785.27 446.857   8
   1  -7  -6 6935.75 501.014  54
   1   7  -6 6577.67 528.363   2
  -1  -7   6 7135.66 429.406  16
  -1  -7   5 3514.67 282.045  16
   1  -7  -5 3623.20 307.210   8
   1  -7  -5 3735.96 342.122  54
   1   7  -5 3132.10 337.719   2
   1  -7  -4 926.971 145.625   8
   1  -7  -4 706.833 127.278  31
  -1  -7   4 1180.13 156.497  16
  -1   7   4 868.998 131.472  46
   1   7  -4 899.606 174.613   2
   1   7  -4 852.993 150.777  46
   1  -7  -4 641.903 134.546  54
  -1   7   3 55088.9 1752.12  46
   1  -7  -3 52524.7 1824.46  54
   1   7  -3 52460.7 1818.51  46
   1   7  -3 51301.0 1848.60   2
  -1  -7   3 55163.0 1756.84  24
  -1  -7   3 56920.1 1760.52  16
   1   7  -2 409.980 106.199  46
   1  -7  -2 364.543 93.9338  54
  -1   7   2 386.302 91.9802  46
   1  -7  -2 566.199 122.160  24
  -1  -7   2 443.752 107.179  24
  -1  -7   1 109533. 3331.05  24
  -1   7   1 113216. 3328.52  46
   1  -7  -1 119438. 3444.92  24
   1   7  -1 112602. 3394.36  46
   1   7   0 13675.4 660.817  46
  -1  -7   0 14087.2 634.250  24
   1  -7   0 14899.4 699.717  24
  -1   7   0 13633.1 616.214  46
  -1  -7   0 14196.6 614.233  13
  -1   7  -1 106158. 3176.99  46
  -1  -7  -1 109331. 3187.42  13
  -1  -7  -1 107817. 3193.68  24
   1  -7   1 108204. 3271.87  24
   1   7   1 108022. 3256.87  46
  -1  -7  -2 9520.09 473.537  24
   1   7   2 9181.03 510.139  46
   1  -7   2 8403.32 482.622  36
  -1  -7  -2 8681.85 463.833  13
   1  -7   2 8482.77 473.201  29
   1  -7   2 9199.00 493.998  28
   1  -7   2 7500.31 458.096  16
   1  -7   2 8988.73 498.528  24
   1  -7   3 124522. 3679.73  16
   1  -7   3 124063. 3711.93  36
   1  -7   3 123069. 3659.90  29
   1  -7   3 126623. 3685.67  28
  -1  -7  -3 128666. 3641.23  13
  -1  -7  -3 114187. 3673.03  54
   1  -7   4 810.361 156.724  36
   1  -7   4 640.089 134.719  29
  -1  -7  -4 619.824 135.672  54
   1  -7   4 798.968 150.017  16
   1  -7   4 569.284 128.949  28
  -1  -7  -5 173326. 5214.06  54
   1  -7   5 179687. 5158.44  28
   1  -7   5 179650. 5225.85  36
   1  -7   5 177784. 5128.12  29
   1   7   5 167634. 5079.32  50
   1  -7   5 182726. 5149.03  16
  -1  -7  -6 8959.19 604.136  54
   1   7   6 10157.1 567.068  50
   1  -7   6 10735.1 600.459  28
   1  -7   6 9747.63 618.084  36
  -1  -7  -6 11316.3 582.179   8
   1  -7   6 9845.80 571.892  29
  -1  -7  -7 103918. 3084.44   8
   1   7   7 100258. 3096.49  50
   1  -7   7 98717.7 3130.17  28
   1  -7   7 96198.9 3089.79  29
   1   7   8 1293.26 195.283  50
   1  -7   8 1579.30 219.344  29
   1  -7   8 1683.34 231.337  28
  -1  -7  -8 1693.67 206.392   8
  -1  -7  -8 1750.29 229.793   7
  -1  -7  -9 11847.5 599.428   8
   1  -7   9 12329.9 657.483  28
  -1  -7  -9 14171.4 674.363   7
   1  -7   9 12463.4 645.111  29
   1   7   9 12015.5 624.901  50
   1  -7  10 454.939 120.190  28
  -1  -7 -10 573.417 122.327   7
   1  -7  10 511.442 114.690  29
   1   7  10 458.266 106.930  50
   1  -7  11 1413.35 158.942  29
  -1  -7 -11 1290.99 152.452   7
   1  -7  11 1185.33 152.491  28
   1   7  11 1338.13 149.204  50
   1   8 -12 635.427 121.246  47
   1   8 -11 3319.75 335.415  47
  -1   8  11 4000.54 271.939  53
   1  -8 -11 3887.99 278.659   8
   1  -8 -10 16.5930 61.7029   8
   1   8 -10 28.3185 83.9977  47
  -1   8  10 74.1360 57.5897  53
   1  -8  -9 15847.5 760.245   8
   1   8  -9 15621.2 929.467  47
   1  -8  -8 14789.1 740.160   8
  -1  -8   8 14380.8 682.368  16
   1  -8  -7 6745.71 464.954   8
  -1  -8   7 7359.36 457.167  16
  -1   8   6 15015.2 698.472  46
   1  -8  -6 13658.9 758.764  54
   1   8  -6 13313.6 804.832   2
   1  -8  -6 15009.7 724.196   8
  -1  -8   6 13813.4 677.003  16
   1  -8  -5 21244.7 914.931   8
  -1   8   5 23255.2 931.034  46
   1  -8  -5 21601.2 994.885  54
   1   8  -5 19808.4 1014.09   2
  -1  -8   5 22894.2 914.798  16
  -1   8   4 24865.7 976.400  46
   1   8  -4 22574.3 1018.26  46
   1  -8  -4 24269.4 970.637  31
   1  -8  -4 23714.9 1032.66  54
  -1  -8   4 24222.4 949.442  16
  -1   8   3 25333.7 993.261  46
   1  -8  -3 25399.5 1019.18  45
  -1  -8   3 25745.7 966.288  16
   1  -8  -3 25753.3 1038.04  24
   1   8  -3 24038.2 1033.41  46
   1  -8  -3 23869.3 980.364  31
   1  -8  -3 22833.8 997.190  54
  -1  -8   3 24629.8 950.510  24
   1  -8  -2 33225.9 1260.70  45
   1   8  -2 31188.7 1274.89  46
  -1   8   2 34335.9 1243.09  46
   1  -8  -2 34447.4 1295.27  24
   1  -8  -2 34114.6 1284.70  15
  -1  -8   2 33655.0 1202.35  24
  -1   8   1 58113.3 1903.69  46
   1  -8  -1 56643.3 1918.74  45
   1  -8  -1 60001.8 1970.39  15
   1  -8  -1 55335.0 1868.91  29
  -1  -8   1 58145.6 1869.73  24
  -1  -8   1 55944.0 1850.70  13
   1   8  -1 57687.3 1965.54  46
   1  -8  -1 59619.0 1975.46  24
   1  -8   0 48774.8 1657.32  15
  -1   8   0 48212.0 1592.22  46
   1   8   0 46805.9 1656.40  46
   1  -8   0 47259.4 1576.23  29
   1   8   0 42358.8 1734.52   4
   1  -8   0 47364.3 1605.88  45
  -1  -8   0 47116.9 1559.04  24
   1  -8   0 44826.1 1557.65  16
   1  -8   0 49327.0 1666.15  24
  -1  -8   0 45873.9 1553.90  13
   1   8   1 7515.46 469.692  48
   1  -8   1 9355.10 541.070  24
   1  -8   1 8448.96 515.126  15
   1   8   1 8546.74 532.637  46
   1  -8   1 8553.73 489.639  29
   1  -8   1 7937.40 479.516  16
  -1  -8  -1 10111.6 502.683  24
  -1  -8  -1 7958.16 467.601  13
   1  -8   2 67350.8 2192.24  24
  -1  -8  -2 71779.5 2137.84  24
   1  -8   2 65574.9 2160.39  16
   1   8   2 69046.9 2240.74  46
   1  -8   2 67976.2 2164.42  29
   1   8   2 64142.3 2168.86  48
   1  -8   2 60564.3 2147.59  15
  -1  -8  -2 67298.2 2142.16  13
   1  -8   3 1911.13 233.579  36
   1  -8   3 2027.03 234.968  29
   1  -8   3 1920.43 233.656  16
   1  -8   3 1736.32 227.027  28
  -1  -8  -4 25683.6 1138.85  54
   1  -8   4 27691.6 1116.56  29
   1  -8   4 28456.9 1148.76  28
   1  -8   4 26712.0 1143.00  36
   1  -8   4 29119.0 1143.01  16
  -1  -8  -5 13837.3 656.799   8
  -1  -8  -5 12033.3 697.625  54
   1  -8   5 12199.6 668.532  28
   1  -8   5 12948.2 673.347  16
   1  -8   5 12192.2 694.183  36
   1  -8   5 12589.5 659.803  29
   1  -8   6 235.602 95.9972  29
  -1  -8  -6 143.083 91.9427   8
   1  -8   6 41.9558 91.1429  28
   1  -8   6 155.145 78.4591  16
   1  -8   7 1952.88 248.457  28
   1   8   7 1867.36 225.936  50
  -1  -8  -7 2094.99 233.062   8
   1  -8   7 1780.44 227.064  29
   1  -8   8 608.323 146.860  28
   1   8   8 608.401 131.770  50
  -1  -8  -8 621.939 139.006   7
   1  -8   8 691.851 146.698  29
  -1  -8  -8 599.596 136.938   8
  -1  -8  -9 970.773 147.760   8
  -1  -8  -9 854.568 145.236   7
   1  -8   9 762.190 145.614  28
   1   8   9 762.505 137.389  50
   1  -8   9 719.825 135.906  29
  -1  -8 -10 2254.47 203.036   8
   1  -8  10 2674.73 226.921  29
  -1  -8 -10 2909.51 232.610   7
   1  -8  10 2416.36 227.650  28
   1  -8  11 17.5984 31.2088  29
  -1  -8 -11 68.5625 38.4426   7
   1   9 -11 218.932 80.3785  47
   1  -9 -11 278.431 69.0458   8
   1  -9 -10 1131.75 153.780   8
   1   9 -10 1009.35 191.932  47
  -1  -9   9 2374.18 219.024  16
   1   9  -9 2636.38 335.691  47
   1  -9  -9 2521.58 252.801   8
   1  -9  -8 12608.6 655.730   8
  -1  -9   8 13049.0 623.139  16
   1  -9  -7 516.847 129.141   8
  -1  -9   7 289.538 101.523  16
   1  -9  -6 33158.2 1294.14   8
  -1  -9   6 36302.1 1299.79  16
   1  -9  -5 2120.31 239.205   8
  -1  -9   5 2519.33 253.505  16
   1  -9  -5 2126.58 239.465  31
   1   9  -4 67003.4 2386.53  46
  -1   9   4 74579.3 2358.26  46
   1  -9  -4 71362.0 2309.72  31
  -1  -9   4 71588.4 2280.07  16
   1  -9  -3-19.4487 81.5819  45
   1  -9  -3 167.961 91.1957  31
  -1   9   3 101.344 81.9292  46
   1   9  -3 23.2061 58.1781  46
   1  -9  -3 61.2035 79.2295  15
  -1  -9   3 49.1102 66.1726  16
  -1  -9   3-16.8222 59.6419  24
   1   9  -2 58291.5 2090.03  46
   1  -9  -2 59776.1 2025.94  45
  -1   9   2 61373.9 2051.43  46
   1  -9  -2 63303.0 2085.18  24
   1  -9  -2 60574.1 2060.74  15
  -1  -9   2 58132.7 1958.68  24
  -1  -9   1 2306.08 245.944  24
  -1   9   1 2461.23 270.073  46
   1   9  -1 2206.08 278.047  46
   1  -9  -1 2686.69 286.873  15
   1  -9  -1 2961.09 304.952  24
   1  -9  -1 2103.97 242.026  29
   1  -9   0 28618.3 1163.54  16
   1   9   0 28322.7 1369.92   4
   1   9   0 28290.9 1173.78  48
   1  -9   0 31323.6 1246.02  15
  -1  -9   0 32710.2 1195.48  24
   1   9   0 33423.8 1314.57  46
   1  -9   0 33910.0 1289.78  24
   1  -9   0 32222.7 1211.74  29
  -1   9   0 32497.3 1244.95  46
   1   9   1 9332.33 597.859  46
   1  -9   1 9608.28 546.822  16
   1  -9   1 8799.07 528.396  29
   1  -9   1 8749.01 550.555  15
  -1  -9  -1 8960.81 513.294  24
   1  -9   1 9058.44 565.584  24
  -1  -9  -1 10142.7 553.386  13
   1   9   1 9741.46 552.907  48
   1  -9   2 42154.4 1495.22  29
   1   9   2 38839.0 1488.25  48
   1   9   2 43273.8 1603.07  46
   1  -9   2 42119.2 1538.70  24
   1  -9   2 40082.2 1486.03  16
  -1  -9  -2 42065.8 1478.24  13
   1  -9   2 38793.4 1485.25  15
  -1  -9  -3 8153.25 497.956  13
   1  -9   3 8068.15 509.668  16
   1  -9   3 8174.09 508.482  29
   1   9   3 7611.20 506.982  48
   1   9   4 19768.5 902.465  48
   1  -9   4 18281.6 848.337  29
   1  -9   4 18550.7 862.182  16
  -1  -9  -4 18676.3 804.859   8
   1  -9   5 1795.28 228.995  16
  -1  -9  -5 1842.32 215.293   8
   1  -9   5 1683.00 218.303  29
   1   9   5 1325.05 210.738  48
   1  -9   6 6081.40 449.448  28
   1  -9   6 6198.59 433.454  16
  -1  -9  -6 7120.09 438.424   8
   1  -9   6 6105.01 429.397  29
   1   9   6 6419.39 449.964  48
   1  -9   7 570.866 129.065  29
   1  -9   7 485.282 127.905  28
   1  -9   7 675.542 134.840  16
   1   9   7 697.766 145.527  48
  -1  -9  -7 631.863 133.204   8
   1  -9   8 1045.10 155.582  29
  -1  -9  -8 778.619 142.732   8
  -1  -9  -9 253.774 78.2800   8
   1  -9   9 324.957 85.3043  29
   1  -9  10 752.854 104.792  29
  -1  -9 -10 690.318 101.584   8
   1  10 -10 434.304 108.795  47
   1 -10 -10 402.908 81.5581   8
  -1  10  10 268.265 61.1047  48
   1 -10  -9 3829.92 282.881   8
  -1 -10   9 3433.11 247.153  16
  -1  10   9 3375.67 253.221  48
  -1 -10   8 1196.47 157.099  16
   1 -10  -8 1071.33 160.481   8
  -1 -10   7 5334.49 362.308  16
   1 -10  -7 5014.62 365.454   8
  -1 -10   6 19362.2 840.599  16
   1 -10  -6 20221.2 856.758   8
   1 -10  -5 5763.59 404.837  31
  -1 -10   5 6055.87 410.940  16
  -1 -10   4 19864.9 871.097  16
   1 -10  -4 21475.6 919.302  31
   1 -10  -3 289.994 115.248  15
  -1 -10   3 784.678 146.800  16
   1 -10  -3 746.276 155.211  31
   1 -10  -2 26050.7 1072.17  31
   1 -10  -2 25469.4 1089.09  15
  -1 -10   2 27329.2 1076.95  15
   1  10  -1 2798.16 380.706   4
   1 -10  -1 3370.52 329.602  15
  -1 -10   1 3830.84 329.927  15
   1 -10   0 43681.0 1658.90  15
   1 -10   0 45178.0 1633.52  29
   1  10   0 44029.7 1635.61  48
   1 -10   1 3803.83 349.403  15
   1  10   1 3804.96 343.441  48
   1 -10   1 4086.57 347.373  16
   1 -10   1 4369.43 357.699  29
  -1 -10  -1 4691.23 372.619  15
   1 -10   2 50277.9 1782.49  16
   1  10   2 48882.5 1791.03  48
   1 -10   2 48454.0 1773.63  15
   1 -10   2 50839.6 1783.81  29
   1 -10   3 3226.87 310.270  16
   1  10   3 2741.37 295.701  48
   1 -10   3 3081.72 300.917  29
   1 -10   4 17716.7 834.054  16
   1  10   4 18600.5 864.041  48
   1 -10   4 18235.4 832.659  29
   1 -10   5 329.042 102.957  29
  -1 -10  -5 381.353 103.095   8
   1 -10   5 473.032 122.265  16
   1  10   5 358.633 112.130  48
  -1 -10  -6 15070.3 669.923   8
   1  10   6 14324.2 702.828  48
   1 -10   6 14266.8 688.013  29
   1 -10   6 14770.2 694.223  16
   1 -10   7 150.342 73.5286  29
   1 -10   7 158.535 72.3202  16
  -1 -10  -7 28.1538 67.0226   8
   1  10   7 214.948 78.9335  48
  -1 -10  -8 4689.70 306.968   8
   1 -10   8 4716.98 308.314  29
  -1 -10  -9 67.6596 40.5912   8
   1 -10   9 83.8184 43.0921  29
   1  11  -9 549.381 120.729  47
  -1  11   9 405.138 71.9166  48
  -1 -11   9 437.733 74.9893  16
   1 -11  -9 366.060 74.9125   8
   1  11  -9 711.420 132.479   4
   1  11  -8 85.0563 75.3996  47
  -1  11   8 77.9156 51.4761  48
   1 -11  -8 34.9822 45.3152   8
  -1 -11   8 85.9863 55.2422  16
  -1 -11   7 666.418 121.044  16
   1 -11  -7 642.351 114.470   8
  -1  11   7 568.829 112.796  48
  -1  11   6 1334.01 178.182  48
  -1 -11   6 1348.21 172.982  16
   1 -11  -6 1414.05 187.775  30
   1 -11  -5 6123.55 420.511  30
  -1  11   5 5677.42 389.948  48
   1 -11  -5 6566.04 409.697  31
  -1 -11   5 6295.67 398.699  16
   1 -11  -4 334.806 106.820  31
  -1 -11   4 358.775 103.871  16
  -1  11   4 406.346 111.097  48
   1  11  -3 37254.1 1651.33   4
  -1 -11   3 37076.3 1358.02  15
   1 -11  -3 37930.4 1406.07  15
   1 -11  -3 38786.6 1406.08  31
   1 -11  -2 541.447 134.082  31
   1 -11  -2 467.332 133.271  15
  -1 -11   2 377.220 114.441  15
   1  11  -2 280.161 136.439   4
   1  11  -1 32397.7 1491.47   4
   1 -11  -1 31904.5 1275.58  15
  -1 -11   1 32475.4 1242.26  15
   1 -11  -1 33238.6 1267.82  31
   1 -11   0 621.854 145.474  15
  -1 -11   0 261.415 105.159  15
   1 -11   1 18311.7 882.998  15
  -1 -11  -1 22945.4 927.294  15
   1  11   1 19314.3 895.367  48
   1 -11   1 19168.7 872.991  16
   1 -11   1 21727.3 914.385  29
   1 -11   2 446.898 123.703  29
   1 -11   2 131.042 86.8268  16
   1 -11   2 261.330 96.1634  15
   1  11   2 265.311 105.090  48
  -1 -11  -2 378.390 109.014  15
   1  11   3 28334.2 1151.20  48
   1 -11   3 28864.4 1130.67  16
   1 -11   3 28447.2 1118.39  29
   1 -11   4 1193.91 184.198  16
   1 -11   4 1075.71 170.433  29
   1  11   4 1330.60 193.200  48
   1 -11   5 27339.8 1073.31  41
   1  11   5 27842.8 1102.90  48
   1 -11   5 28686.9 1084.92  16
   1 -11   5 30175.5 1089.27  29
  -1 -11  -6 95.7606 51.9906   8
   1 -11   6 41.6835 51.6802  16
   1 -11   6 53.8803 54.4638  29
   1  11   6 29.8237 52.8819  48
   1  11   7 8544.64 437.288  48
   1 -11   7 9278.70 439.780  29
  -1 -11  -7 8968.53 427.528   8
  -1  11  -8 120.066 69.3721  47
  -1 -11  -8-8.80975 31.2383   8
   1 -11   8 117.802 46.2157  29
   1  12  -7 11216.3 590.197  47
   1  12  -7 11636.5 611.559   4
  -1  12   7 10101.5 464.684  48
  -1 -12   7 11696.1 478.354  16
   1  12  -6 45.2845 76.1569   4
  -1  12   6 68.2247 44.1744  48
   1 -12  -6 70.2693 50.8633  30
  -1 -12   6 22.3053 37.5283  16
   1  12  -5 18707.9 914.676   4
  -1 -12   5 16166.3 681.341  16
  -1  12   5 15154.4 669.455  48
   1 -12  -5 18127.5 734.875  30
   1 -12  -4 16.1737 62.8174  30
   1 -12  -4 14.3387 48.2350  31
   1  12  -4 167.373 98.8943   4
  -1 -12   4 66.6076 57.8487  16
  -1 -12   3 21065.6 853.303  15
   1 -12  -3 21404.6 878.684  31
   1  12  -3 22456.7 1093.94   4
   1  12  -2 1791.88 284.866   4
  -1 -12   2 1600.11 194.847  15
   1 -12  -2 1271.13 182.814  31
   1 -12  -1 13609.3 657.643  31
  -1 -12   1 13271.7 643.425  15
  -1 -12   0 3283.52 286.305  15
   1 -12   0 3408.37 290.244  31
  -1 -12  -1 17203.4 750.925  15
   1  12   1 16608.0 764.537  48
  -1 -12  -1 16476.7 738.027  31
   1 -12   1 17858.3 763.560  31
   1 -12   2 9464.59 494.311  31
  -1 -12  -2 9130.28 493.812  15
   1  12   2 9377.00 526.370  48
   1  12   3 3293.44 289.772  48
   1 -12   3 3243.25 267.931  29
   1  12   4 5248.96 354.011  48
   1 -12   4 5338.99 334.710  29
   1 -12   4 4672.71 329.429  41
   1 -12   5-23.5497 37.3347  41
   1  12   5 13.3043 49.4651  48
   1 -12   5-11.3363 40.1869  29
   1  12   6 951.016 127.385  48
   1 -12   6 990.701 118.440  29
   1  13  -5 180.441 78.1382   4
   1 -13  -5 156.566 52.8238  30
   1  13  -4 12901.1 667.011   4
   1 -13  -4 13046.7 558.039  30
  -1 -13   3 4168.62 268.051  15
   1 -13  -3 4643.11 290.172  31
   1 -13  -3 4723.32 301.578  30
   1 -13  -2 10087.6 488.985  31
  -1 -13   2 10197.2 484.998  15
   1 -13  -2 11143.2 515.165  30
   1 -13  -1 7303.66 400.927  31
  -1 -13   1 7639.78 404.412  31
   1 -13  -1 7585.08 407.172  30
  -1 -13   1 7483.03 401.084  15
  -1 -13   0 6731.03 380.250  15
   1 -13   0 6775.63 377.961  41
   1 -13   0 6699.53 376.040  31
  -1 -13   0 7093.74 381.372  31
  -1 -13  -1 7241.20 388.620  15
   1 -13   1 7161.87 380.747  31
  -1 -13  -1 6989.50 372.227  31
   1 -13   1 6870.86 387.045  41
   1 -13   2 3165.74 227.889  31
   1  13   2 3602.90 259.260  48
  -1 -13  -2 3501.31 244.689  15
   1 -13   2 3317.48 250.191  41
   1  13   3 13110.6 557.109  48
   1 -13   3 12297.5 542.749  41
   1  13   4 409.631 82.5220  48
   1 -13   4 560.899 91.0401  41
   1  13   5 3668.47 223.567  48
   1 -14  -1 314.992 60.6371  31
   2   0 -14 79.4824 53.4648   5
  -2   0  14 9.23024 31.0496  51
   2   0 -13 19.3552 57.4056   7
   2   0 -13-22.6525 71.8240   5
  -2   0  13-12.8079 43.0734  51
   2   0 -12 832.739 172.928   7
  -2   0  12 682.103 124.163  50
  -2   0  12 490.314 115.325  51
  -2   0  11 15.3353 51.5740  50
  -2   0  11-16.3907 48.6143  51
   2   0 -11 113.007 140.051  47
   2   0 -11-48.8625 82.1633   7
  -2   0  10 662.082 132.761  51
   2   0 -10 686.165 203.054  47
   2   0 -10 662.529 188.152   9
   2   0 -10 520.130 143.623   7
  -2   0  10 526.962 159.343  14
   2   0  -9 30.1219 67.5420   9
   2   0  -9 96.5649 102.064  47
   2   0  -9 21.4222 63.5450   7
  -2   0   9 49.1333 77.9001  14
   2   0  -8 82.0455 86.7172  47
   2   0  -8-25.0581 74.3243   9
   2   0  -8 37.2062 51.0888   7
  -2   0   8 148.214 88.8137  14
   2   0  -7 40.2905 67.7504   9
   2   0  -7 17.0531 60.4537  10
   2   0  -7 12.6756 37.5978  17
  -2   0   7 17.3794 51.5478  14
   2   0  -6 2180.98 213.565  10
   2   0  -6 2213.84 229.722   9
   2   0  -6 1995.33 180.813  17
  -2   0   6 2431.31 221.826  14
   2   0  -5 112.014 60.8226   9
   2   0  -5 51.4409 35.9734  55
   2   0  -5 26.5486 29.7764  17
  -2   0   5 10.7072 33.9624  14
  -2   0   4 9025.57 389.625  14
   2   0  -4 8519.24 374.175  55
   2   0  -4 9194.61 380.364  17
   2   0  -3 40.1417 30.3167   2
   2   0  -3 83.8668 37.3210  40
   2   0  -3 35.6625 33.9976  17
   2   0  -3 76.3644 43.4108  55
  -2   0   3 21.6435 32.1206  14
   2   0  -2 649280. 17100.3  55
   2   0  -2 620227. 17070.6  40
   2   0  -2 645088. 17081.2  17
   2   0  -1-4.77316 23.3237  39
   2   0  -1-4.64945 19.5022  40
   2   0  -1 29.5164 22.6696  35
   2   0   0 1244.92 87.8969  12
   2   0   0 1385.54 106.307  36
   2   0   0 1545.17 103.564  35
   2   0   1 28.0217 20.9484  12
   2   0   1 17.1995 19.2880  52
   2   0   1 4.72404 18.3524  40
   2   0   1 11.4470 19.2556  35
   2   0   1 76.6301 31.2916  36
   2   0   2 193004. 5138.50  40
   2   0   2 187662. 5167.36  12
   2   0   2 179868. 5163.35  36
   2   0   2 188525. 5218.09  18
   2   0   2 193810. 5189.86  52
   2   0   3-25.2558 28.3121  12
   2   0   3-8.24974 24.4683  52
   2   0   3 33.3350 41.3128  18
   2   0   4 32558.1 1108.87  12
   2   0   4 32437.5 1169.70  18
   2   0   4 31728.1 1083.56  52
   2   0   4 34798.2 1157.42  37
   2   0   5 41.8163 49.4179  12
   2   0   5-17.4221 51.6780  18
   2   0   6 67512.5 2116.27  37
   2   0   6 61097.2 2114.28  18
   2   0   6 62826.3 1979.43  52
   2   0   6 61098.8 2038.17  12
   2   0   7-21.4024 63.4775  37
   2   0   7 38.3176 64.4315  33
   2   0   7-19.2754 57.1692  53
   2   0   7 72.2670 76.3787  18
   2   0   7-19.2134 60.9199  51
   2   0   8 1160.17 193.651  33
   2   0   8 925.050 194.436  18
   2   0   8 927.724 176.107  53
   2   0   8 701.567 159.177  37
   2   0   8 969.196 174.703  51
   2   0   9-22.7393 76.4738  53
   2   0   9 86.8637 80.7400  33
   2   0   9 62.2523 65.7957  51
   2   0  10 239.370 117.123  32
   2   0  10 220.328 104.965  53
   2   0  11 57.0121 52.1867  53
   2   0  11-20.2469 60.0535  32
   2   0  12 6811.02 410.494  32
   2   0  13 9.10783 33.8633  28
   2  -1 -14 137.936 61.9280   7
   2   1 -14 164.087 73.6418   5
  -2  -1  14 85.1683 46.3434  51
  -2   1  13 1048.52 140.301  50
   2   1 -13 1371.69 219.085   5
   2  -1 -13 1423.25 201.602   7
  -2  -1  13 1402.61 165.569  51
   2   1 -12 798.121 166.320   7
   2  -1 -12 322.752 127.461   7
   2   1 -12 675.888 195.914  47
  -2   1  12 452.220 105.742  50
   2   1 -12 733.685 187.724   5
  -2  -1  12 654.045 125.535  51
   2   1 -11 193.972 98.2486   7
   2  -1 -11 145.872 115.839  47
  -2   1  11 382.702 104.464  50
  -2  -1  11 252.133 86.6299  51
   2  -1 -11 293.386 125.789   7
   2   1 -11 383.567 172.133  47
   2   1 -10 3058.53 409.335  47
   2   1 -10 2996.59 382.296   9
  -2  -1  10 2361.55 306.469  14
  -2  -1  10 2906.60 267.692  51
   2  -1 -10 2671.41 307.639   7
   2  -1 -10 2936.72 387.531  47
  -2   1  10 2295.54 311.915  14
   2   1 -10 3291.43 335.281   7
   2  -1 -10 2745.59 380.593   9
   2   1  -9 2787.25 364.594  47
  -2   1   9 2248.76 292.922  14
   2   1  -9 2634.91 286.878   7
   2  -1  -9 2397.07 336.634   9
   2   1  -9 3036.40 357.420   9
   2  -1  -9 2695.51 356.574  47
  -2  -1   9 2683.17 306.832  14
   2  -1  -9 2186.84 266.709   7
   2   1  -8 16983.3 912.628  47
   2   1  -8 18491.5 891.496   9
   2  -1  -8 17191.2 889.852   9
   2  -1  -8 17452.2 800.059   7
   2  -1  -8 17487.0 913.687  47
   2  -1  -8 16123.3 737.048  17
  -2  -1   8 16059.1 803.007  14
   2   1  -8 16726.7 779.084   7
   2   1  -7 674.420 150.513   9
   2  -1  -7 590.377 131.517  10
   2  -1  -7 764.726 164.485   9
   2  -1  -7 842.647 132.022  17
  -2  -1   7 1213.65 172.287  14
   2   1  -7 634.341 127.131  10
  -2  -1   6 64458.4 2113.25  14
   2  -1  -6 69789.6 2097.16  17
   2   1  -6 66336.6 2052.00  17
   2  -1  -6 69280.1 2207.60   9
   2   1  -5 20199.4 732.149  17
  -2  -1   5 19392.2 758.293  14
   2  -1  -5 21502.3 811.057  10
   2  -1  -5 20898.9 757.614  17
   2  -1  -5 22151.6 828.695   9
   2  -1  -4 207127. 5600.92   9
   2  -1  -4 204810. 5546.10  17
   2   1  -4 204821. 5527.53  17
   2   1  -4 199886. 5566.76   2
   2  -1  -4 189167. 5510.18  55
   2  -1  -4 210021. 5604.24  10
  -2  -1   4 196762. 5539.93  14
   2   1  -3 53127.1 1588.94   2
   2  -1  -3 54982.7 1602.29   9
   2   1  -3 56935.8 1561.35  40
   2  -1  -3 54402.3 1623.51  10
   2   1  -3 52861.0 1572.72  17
   2  -1  -3 54802.9 1578.79  17
   2  -1  -3 53983.3 1535.26  38
  -2  -1   3 51261.9 1554.30  14
   2   1  -3 51238.0 1585.64  55
   2  -1  -3 53032.9 1576.11  55
   2  -1  -2 838904. 22466.5   9
   2  -1  -2 817619. 22504.8  10
   2   1  -2 923565. 22501.6   2
   2   1  -2 821471. 22473.1  40
   2   1  -2 810536. 22484.4  55
   2  -1  -2 783491. 22449.9  38
   2  -1  -2 806727. 22455.7  17
  -2  -1   2 910124. 22436.1  14
   2   1  -1 632653. 16663.4  12
   2  -1  -1 644057. 16691.9  39
   2  -1  -1 627173. 16671.0  35
   2  -1  -1 621772. 16696.1  36
   2   1  -1 631376. 16654.4  39
   2  -1  -1 616389. 16645.5  17
   2   1  -1 624623. 16645.0  35
   2   1  -1 629445. 16687.1  55
   2  -1  -1 569318. 16680.1  10
   2   1   0 836657. 23743.2  52
   2   1   0 915634. 23744.5  12
   2  -1   0 903353. 23758.3  35
   2  -1   0 872205. 23738.2  10
   2   1   0 837529. 23763.4  40
   2   1   0 920649. 23734.9  35
   2  -1   0 895276. 23781.9  36
   2  -1   0 907804. 23708.6  12
   2   1   1 25266.2 801.485  12
   2  -1   1 25094.0 762.910  12
   2   1   1 26072.5 805.624  52
   2  -1   1 26399.6 789.095  38
   2   1   1 24486.4 798.232  35
   2  -1   1 25523.4 827.050  36
   2  -1   1 25563.3 810.424  35
   2   1   1 25508.1 797.163  40
   2  -1   2 73245.4 2078.18  12
   2   1   2 73660.6 2123.45  12
   2   1   2 73482.8 2080.52  40
   2  -1   2 75169.3 2127.96  18
   2  -1   2 75718.7 2073.45  38
   2  -1   2 69414.3 2132.51  36
   2   1   2 72730.9 2112.95  52
   2  -1   3 64324.3 1996.61  36
   2  -1   3 71422.9 2026.53  18
   2   1   3 66391.9 2018.66  37
   2   1   3 67514.8 2004.88  12
   2   1   3 66492.0 1973.73  52
   2  -1   4 42278.4 1412.22  18
   2   1   4 41859.5 1422.60  37
   2  -1   4 44065.6 1406.59  37
   2   1   4 41140.1 1467.30  18
   2   1   4 43173.2 1361.08  52
   2   1   4 43108.9 1402.32  12
   2  -1   5 6287.99 385.133  37
   2   1   5 5633.22 415.293  18
   2  -1   5 5810.20 386.064  18
   2   1   5 6665.95 413.475  37
   2   1   5 5909.91 341.917  52
   2   1   5 5603.33 370.954  12
   2   1   6 6241.85 417.704  12
   2  -1   6 5936.70 401.857  33
   2  -1   6 6181.47 433.163  18
   2   1   6 6065.33 434.013  37
   2  -1   6 6623.82 427.368  37
   2   1   6 6382.83 390.167  52
   2   1   6 5842.56 453.584  18
   2  -1   7 19361.3 914.806  18
   2   1   7 20325.4 926.628  37
   2  -1   7 18640.6 859.767  51
   2  -1   7 18867.6 855.760  33
   2   1   7 19286.9 822.931  52
   2  -1   7 18966.5 833.491  27
   2   1   7 18637.2 861.841  53
   2   1   7 19477.6 881.535  12
   2  -1   7 18285.4 840.318  53
   2   1   7 18478.4 941.833  18
   2   1   7 18193.8 841.592  33
   2   1   7 18164.3 833.165  51
   2  -1   8 11106.6 628.466  51
   2   1   8 12447.6 671.008  12
   2   1   8 11009.5 626.407  33
   2   1   8 10365.8 625.322  53
   2   1   8 11877.2 688.563  37
  -2   1  -8 11121.6 639.993   1
   2   1   8 10453.9 694.552  18
   2  -1   8 11037.9 633.246  33
   2  -1   8 11253.9 692.950  18
   2  -1   8 10335.5 610.844  53
   2   1   8 11227.7 619.553  51
   2  -1   9 23318.1 1064.68  32
   2   1   9 22551.2 1029.35  53
   2  -1   9 22964.8 1015.93  53
   2  -1   9 22206.3 990.740  51
   2  -1  10 4472.92 362.200  51
   2  -1  10 4342.54 373.192  53
   2  -1  10 4765.82 407.027  32
   2   1  10 4557.17 392.849  53
   2  -1  11-36.6203 45.9024  53
   2   1  11-57.3747 64.3211  53
   2  -1  11 20.0288 63.5087  32
   2   1  11 59.9356 74.2825  32
   2   1  12-14.1729 42.0366  53
   2  -1  12 14.3840 48.3745  32
   2   1  12 42.3006 47.4201  32
   2  -1  13 26.5685 40.9394  28
  -2   2  14 110.692 44.8751  50
   2  -2 -14 131.631 59.1030   7
  -2  -2  14 100.747 50.3911  51
   2   2 -14 129.013 67.7107   5
   2   2 -13 1431.52 251.028  47
   2  -2 -13 1537.17 206.342   7
  -2   2  13 1597.41 173.297  50
   2   2 -13 1686.82 240.814   5
  -2  -2  13 1392.16 163.842  51
   2   2 -12 8889.35 565.301   7
  -2   2  12 9531.96 506.997  50
   2   2 -12 8799.99 697.880  47
   2   2 -12 9776.95 652.855   5
   2  -2 -12 9599.29 589.450   7
  -2  -2  12 9739.48 512.916  51
   2   2 -11 614.975 155.615   7
  -2   2  11 902.135 159.512  53
   2  -2 -11 482.635 144.232   7
   2   2 -11 826.375 212.239   5
  -2   2  11 769.124 143.192  50
   2   2 -11 501.278 179.099  47
  -2  -2  11 625.661 132.515  51
  -2   2  10 3301.62 378.392  14
  -2  -2  10 3696.18 376.611  14
   2   2 -10 3816.56 428.462   9
   2  -2 -10 4331.80 488.040   9
   2   2 -10 3775.99 453.139  47
   2  -2 -10 3656.98 430.545  47
   2   2 -10 3750.68 360.932   7
   2  -2 -10 3415.55 347.362   7
  -2  -2  10 4018.25 321.261  51
  -2   2  10 4467.69 332.662  50
   2  -2  -9 10534.4 719.055  47
   2   2  -9 11106.8 760.853  47
   2   2  -9 10415.6 680.920   9
   2  -2  -9 9416.25 554.928  17
   2  -2  -9 10491.8 735.218   9
   2   2  -9 10004.5 591.374   7
   2  -2  -9 9512.33 590.105   7
  -2  -2   9 9671.54 608.734  14
   2   2  -8 385.941 109.451   7
   2  -2  -8 465.428 147.512  47
   2  -2  -8 354.138 108.486   7
   2  -2  -8 395.902 134.847   9
   2  -2  -8 344.613 102.673  17
   2   2  -8 313.247 124.167   9
   2   2  -8 373.647 137.045  47
  -2  -2   8 343.569 120.278  14
   2  -2  -7 74550.6 2337.51  17
   2  -2  -7 79155.3 2524.25   9
  -2  -2   7 71953.2 2356.77  14
   2  -2  -6 18222.9 767.101  10
   2  -2  -6 18746.4 800.798   9
  -2  -2   6 16239.1 684.308  14
  -2  -2   5 137672. 3897.88  14
   2  -2  -5 144768. 4001.93   9
   2  -2  -5 145887. 3995.96  10
   2   2  -5 138399. 3858.19  17
   2   2  -4 15897.7 639.555   2
   2  -2  -4 15921.0 642.367   9
   2  -2  -4 15999.9 607.773  54
  -2  -2   4 14729.9 572.988  14
   2  -2  -4 15266.0 640.374  10
   2   2  -3 318134. 8559.79   2
   2  -2  -3 328065. 8595.96  10
   2  -2  -3 323088. 8562.14   9
   2  -2  -3 307141. 8464.27  38
   2  -2  -3 310176. 8522.48  54
  -2  -2   3 304714. 8487.32  14
   2  -2  -2 36164.2 1097.21  10
   2  -2  -2 31123.7 1032.67  39
   2  -2  -2 34416.8 1009.35  38
   2   2  -2 33089.4 1057.98   2
   2  -2  -2 34062.7 1015.27  17
  -2  -2   2 32149.4 993.694  14
   2  -2  -1 109134. 2975.27  11
   2   2  -1 104157. 2931.35  55
   2  -2  -1 108158. 2956.72  36
   2  -2  -1 104880. 2921.01  38
   2  -2  -1 109119. 2888.29  17
   2  -2  -1 108550. 2958.21  39
   2  -2  -1 102937. 2921.91  35
   2   2  -1 100951. 2935.37  46
   2   2  -1 104313. 2969.12   2
   2   2  -1 99683.4 2911.65  12
   2  -2   0 39973.8 1117.41  38
   2   2   0 35242.0 1105.01  12
   2   2   0 33543.0 1069.48  35
   2  -2   0 37722.5 1118.38  35
   2  -2   0 38476.2 1128.99  11
   2  -2   0 38609.0 1157.67  36
   2   2   0 36358.5 1103.99  46
   2   2   0 38988.6 1108.98  55
   2   2   0 38273.0 1099.65  52
   2   2   1 264790. 7157.30  35
   2  -2   1 259609. 7175.26  35
   2  -2   1 275800. 7165.85  38
   2  -2   1 253091. 7220.51  36
   2   2   1 263481. 7188.35  12
  -2  -2  -2 978.892 89.1996  13
   2  -2   2 840.611 110.152  36
   2   2   2 1025.00 109.168  12
   2  -2   2 1149.52 99.5500  38
   2  -2   2 963.985 103.829  35
   2   2   3 226361. 6375.15  12
   2   2   3 228974. 6350.87  52
   2   2   3 220598. 6376.52  37
   2  -2   3 228439. 6416.13  36
   2  -2   3 246780. 6373.48  18
   2   2   4 3793.76 278.756  12
   2   2   4 4092.09 262.922  52
   2  -2   4 3782.07 271.195  18
   2  -2   4 4121.20 295.897  36
   2   2   4 3816.05 286.633  37
   2   2   5 19789.5 804.820  12
   2   2   5 16718.8 787.306  37
   2   2   5 18483.5 733.021  52
   2  -2   5 18508.2 780.369  18
   2   2   5 17217.4 849.634  18
   2   2   6-18.6436 62.6987  12
   2  -2   6 47.0222 43.0395  27
   2   2   6-14.8017 37.1029  52
   2   2   6 81.6905 82.5449  37
   2   2   6-25.0457 79.4119  18
   2  -2   6 68.2272 63.4164  33
   2   2   6 23.7901 53.3377   3
   2  -2   6 80.1737 50.8411  53
   2   2   6 55.0562 58.1886  53
   2  -2   6 17.7079 56.1462  51
   2   2   6-15.5330 46.0696  51
   2  -2   7 21921.7 965.923  32
   2   2   7 23096.2 988.321  12
   2   2   7 22144.0 1064.71   3
   2   2   7 20203.9 887.660  52
   2  -2   7 21531.6 943.701  51
   2   2   7 23493.4 1019.55  37
   2   2   7 20959.0 1056.62  18
  -2   2  -7 22317.6 966.995   1
   2  -2   7 21901.1 947.555  33
   2   2   7 22020.2 971.179  53
   2  -2   7 20216.5 906.450  53
   2  -2   7 21472.1 914.885  27
   2   2   7 19780.8 888.086  51
   2   2   8 16050.6 812.855  12
   2   2   8 16232.1 834.259  37
   2   2   8 15571.4 891.917  18
   2  -2   8 14925.0 791.033  32
   2  -2   8 14460.4 746.188  53
   2   2   8 15650.8 801.770  53
  -2  -2  -8 16726.5 753.017   7
   2  -2   8 14657.4 736.849  27
  -2   2  -8 14588.0 784.394   1
   2  -2   8 14355.5 752.477  51
   2  -2   9 7002.46 484.602  53
   2  -2   9 6919.37 514.392  32
   2  -2   9 6921.85 475.377  51
   2   2   9 7579.64 524.519  53
   2  -2  10 69.4430 77.8486  32
   2   2  10 44.3803 74.6285  53
   2  -2  10 40.5267 68.1489  53
   2  -2  10-18.5946 62.5373  51
   2  -2  11 893.666 164.502  32
   2   2  11 902.851 165.517  32
   2   2  11 746.009 149.518  53
   2   2  12 27.1786 43.0873  53
   2  -2  12-14.2052 50.3565  28
   2  -2  12-13.8008 46.4123  32
  -2   3  14 8.29883 27.9106  50
   2   3 -14 15.0730 41.3897   5
   2  -3 -14 23.8745 50.0705   7
  -2  -3  14 8.41777 29.8418  51
   2   3 -13 4232.82 377.827   5
   2   3 -13 4917.93 440.173  47
  -2   3  13 4098.01 284.827  50
  -2   3  13 4132.84 302.684  53
   2  -3 -13 4547.38 345.095   7
  -2  -3  13 4328.11 289.271  51
   2  -3 -12 1064.20 184.728   7
  -2   3  12 705.799 131.367  50
   2   3 -12 760.409 202.663  47
   2   3 -12 718.666 182.157   5
  -2   3  12 896.356 156.316  53
  -2  -3  12 1142.17 162.374  51
   2  -3 -11 23676.2 1083.46   7
   2   3 -11 24779.4 1300.43  47
   2   3 -11 24404.1 1194.76   5
  -2   3  11 25604.4 1003.88  50
  -2   3  11 25290.9 1035.27  53
  -2  -3  11 25976.5 1010.48  51
   2  -3 -10 11481.0 791.782  47
   2   3 -10 12910.0 871.903  47
  -2   3  10 12553.5 624.261  50
   2   3 -10 12954.5 795.618   5
  -2  -3  10 12929.3 641.079  51
   2  -3 -10 11932.6 694.204   7
  -2   3   9 1493.70 190.090  50
   2   3  -9 1379.55 273.099  47
   2   3  -9 1551.51 253.652   9
   2  -3  -9 1276.47 253.293   9
   2  -3  -9 1346.46 250.893  47
   2  -3  -9 1178.87 191.421  17
   2   3  -9 1293.35 234.488   5
   2  -3  -9 1519.28 222.804   7
  -2  -3   9 1371.93 215.572  14
  -2  -3   8 1842.66 230.897  14
   2   3  -8 1082.27 224.388  47
   2  -3  -8 1281.38 190.576  17
   2  -3  -8 1591.23 257.195  47
   2  -3  -8 1794.12 283.135   9
   2   3  -8 1487.07 243.737   5
   2  -3  -8 1419.84 207.061   7
   2  -3  -7 1330.28 204.745  11
   2   3  -7 1463.68 226.105   2
   2  -3  -7 1305.48 224.293   9
  -2  -3   7 1186.90 173.199  14
   2  -3  -6 27995.3 1060.76  11
  -2  -3   6 25727.0 966.793  14
   2  -3  -6 26403.0 1092.82   9
   2  -3  -5 305.272 95.2100   9
  -2  -3   5 168.884 59.4422  14
   2   3  -5 101.582 63.1748   2
   2  -3  -5 374.532 91.5053  54
   2  -3  -5 219.890 86.4230  11
   2  -3  -4 80049.1 2448.46  11
   2  -3  -4 85980.2 2432.94  54
   2  -3  -4 81765.4 2458.19   9
   2   3  -4 78710.4 2446.02   2
  -2  -3   4 76365.0 2335.72  14
   2  -3  -3 45225.1 1447.99  11
   2  -3  -3 45793.1 1430.21   9
   2   3  -3 45145.8 1426.27   2
   2  -3  -3 41145.4 1352.52  39
  -2  -3   3 42879.5 1340.41  14
   2  -3  -3 46619.5 1409.59  54
   2  -3  -2 39917.1 1189.02  24
   2   3  -2 37400.4 1176.59  46
   2  -3  -2 36690.2 1213.12  11
   2  -3  -2 36446.5 1135.40  38
   2  -3  -2 35047.1 1142.78  39
   2   3  -2 36874.7 1188.05   2
   2  -3  -2 35660.3 1136.01  36
   2   3  -1 31544.4 1019.11  46
   2   3  -1 30246.4 1034.67   2
   2   3  -1 30267.7 978.859  12
   2   3  -1 31716.6 993.034  55
   2  -3  -1 32043.3 1005.06  38
   2  -3  -1 32218.2 1021.96  36
   2  -3  -1 35357.9 1065.70  24
   2  -3  -1 32879.8 1062.11  11
   2  -3   0 121976. 3391.52  36
   2   3   0 112559. 3323.77  12
   2   3   0 116471. 3353.46  46
   2  -3   0 119759. 3366.24  11
   2  -3   0 125246. 3362.11  38
   2  -3   0 127097. 3404.54  24
   2  -3   0 118461. 3332.59  35
   2   3   1 130215. 3604.41  12
   2  -3   1 132700. 3607.37  38
   2  -3   1 130595. 3664.85  36
   2  -3   1 122830. 3578.78  35
   2   3   2 263.482 65.4747  12
   2  -3   2 157.394 59.4452  36
   2  -3   2 203.981 53.0883  35
  -2  -3  -2 253.834 54.1469  13
   2   3   3 2470.36 205.620  12
   2  -3   3 2961.58 248.608  36
   2  -3   3 2472.19 190.827  35
  -2  -3  -3 2694.26 179.561  13
   2   3   4 2131.90 206.614  12
   2  -3   4 1813.95 211.891  36
   2  -3   4 1928.21 178.360  35
  -2   3  -5 18200.9 783.814   1
   2  -3   5 16973.0 726.752  35
   2   3   5 17696.5 743.248  52
   2   3   5 18830.2 803.260  12
   2  -3   6 775.043 139.183  53
   2   3   6 614.911 134.328  50
   2   3   6 847.279 155.809  12
  -2   3  -6 734.868 153.526   1
   2   3   6 885.326 183.874   3
   2   3   6 456.079 139.152  18
   2  -3   6 892.294 147.880  27
   2  -3   6 765.046 145.661  32
   2   3   6 665.431 128.285  52
   2   3   7 9998.09 691.950  18
   2   3   7 10763.9 684.359   3
   2   3   7 10204.1 611.478  12
   2  -3   7 10276.0 606.860  32
  -2   3  -7 11100.8 633.047   1
   2  -3   7 11137.8 590.085  27
   2   3   7 9877.07 557.959  52
   2   3   7 10290.0 610.569  53
   2  -3   7 9447.23 552.826  53
   2   3   7 10431.6 595.672  50
  -2  -3  -8 2659.47 267.803   7
   2   3   8 2121.28 314.611  18
   2  -3   8 1898.09 235.196  53
   2  -3   8 1989.94 261.739  32
   2   3   8 2668.05 279.221  50
  -2   3  -8 2126.95 280.308   1
   2   3   8 2245.82 278.724  12
   2   3   8 1794.58 258.312  53
   2  -3   8 2303.56 258.955  27
   2   3   8 1918.03 238.577  52
   2  -3   8 2043.13 248.460  51
  -2  -3  -9 2372.34 255.612   7
   2  -3   9 2742.36 305.131  32
   2   3   9 2224.70 278.419  53
   2  -3   9 2048.40 244.409  51
   2  -3  10 3235.32 332.007  32
   2   3  10 3072.21 314.076  53
  -2  -3 -10 3135.98 286.728   7
   2   3  11 2597.95 258.098  53
  -2  -3 -11 2728.61 243.982   7
   2  -3  11 2608.57 273.121  32
   2  -3  11 2735.64 274.162  28
   2  -3  12 293.193 82.4833  32
   2  -3  12 376.215 92.3275  28
   2   3  12 260.986 75.4550  53
   2  -4 -14 574.395 93.7336   7
  -2   4  14 712.102 96.9207  53
   2   4 -14 566.460 107.593   5
  -2  -4  14 532.532 76.7986  51
  -2   4  14 541.781 81.2532  50
  -2   4  13 114.477 60.3457  50
  -2   4  13 145.345 61.2236  53
   2  -4 -13 215.360 79.1405   7
   2   4 -13 147.880 103.468  47
   2   4 -13 224.125 94.2721   5
  -2  -4  13 174.476 61.2731  51
   2  -4 -12 157.432 93.8301   7
   2   4 -12 157.297 106.170   5
  -2   4  12 189.802 75.2970  50
  -2  -4  12 295.052 83.6077  51
   2   4 -12 425.032 155.639  47
  -2   4  12 432.481 107.323  53
  -2   4  11 166.974 85.8413  53
   2  -4 -11 111.736 86.8695   7
   2   4 -11 334.567 150.303  47
   2   4 -11 29.6767 94.1780   5
  -2   4  11 181.317 80.6399  50
  -2  -4  11 161.783 74.8803  51
  -2   4  10 117.938 65.5287  50
   2   4 -10 75.5517 103.793  47
   2   4 -10 212.366 127.303   5
  -2  -4  10 204.622 87.6729  51
   2  -4 -10 115.614 86.0473   7
  -2  -4   9 9038.74 577.513  14
   2   4  -9 9053.50 705.741  47
   2  -4  -9 9374.75 676.862  47
  -2   4   9 10171.3 532.182  50
   2   4  -9 10895.9 689.954   9
   2  -4  -9 9429.25 591.696   7
   2  -4  -9 9395.18 715.674   9
   2  -4  -9 9376.72 579.757  17
   2   4  -9 9877.13 662.258   5
   2   4  -8 6101.61 536.092  47
   2  -4  -8 5781.85 500.708  47
   2   4  -8 4697.62 463.905   2
   2  -4  -8 5485.07 510.308   9
   2  -4  -8 5699.97 419.983   8
   2   4  -8 6140.45 485.237   5
  -2   4   8 5758.65 365.645  50
  -2  -4   8 5248.43 404.327  14
  -2  -4   7 17908.2 731.053  49
   2  -4  -7 17763.5 910.497  47
   2  -4  -7 16915.4 860.976  11
  -2  -4   7 20929.2 835.198  14
   2  -4  -7 19024.5 948.713   9
   2  -4  -7 15740.7 785.044   8
   2   4  -7 18052.2 873.873   5
  -2  -4   7 15407.0 711.989  16
  -2   4   7 20033.6 748.954  50
   2   4  -7 18420.8 932.399   2
   2  -4  -6 145.177 80.5605  11
   2  -4  -6 22.8171 62.6828   9
   2   4  -6 137.855 89.2421   2
  -2  -4   6 29.2668 36.7314  14
   2  -4  -5 81733.6 2446.65  54
   2  -4  -5 74798.0 2450.63  11
   2  -4  -5 82588.3 2498.46   9
   2   4  -5 72350.4 2452.87   2
  -2  -4   5 74115.2 2315.26  14
   2  -4  -4 1284.45 180.125  11
   2  -4  -4 1284.00 174.531   9
   2   4  -4 1143.49 164.577   2
   2  -4  -4 1565.41 180.699  54
  -2  -4   4 1092.79 132.531  14
   2  -4  -3 591.618 121.594  11
   2  -4  -3 515.189 96.7353  24
   2  -4  -3 590.852 105.334  54
   2   4  -3 473.759 93.6617  46
   2  -4  -3 510.716 85.5725  39
   2   4  -3 789.864 128.185   2
  -2  -4   3 534.579 86.8918  14
   2   4  -2 58559.8 1759.41  46
   2  -4  -2 59326.4 1818.59  11
   2  -4  -2 60632.1 1799.30  24
   2   4  -2 53275.9 1757.46   2
   2  -4  -2 54155.8 1689.29  36
   2   4  -1 15623.3 587.290  12
   2   4  -1 17501.0 659.156  46
   2  -4  -1 16367.8 669.432  11
   2   4  -1 16906.8 664.136   2
   2  -4  -1 17341.5 635.204  36
   2   4   0 19263.3 689.384  46
   2  -4   0 18685.4 726.032  24
   2   4   0 16818.0 618.794  12
   2  -4   0 18281.5 683.368  36
   2  -4   0 17129.3 617.442  35
   2  -4   1 16117.3 646.442  36
   2   4   1 14596.3 570.918  12
   2  -4   1 15510.7 634.283  24
   2  -4   2 93009.6 2778.20  24
   2  -4   2 98531.9 2874.04  36
   2   4   2 94596.5 2769.36  12
  -2  -4  -2 95276.1 2735.92  13
  -2  -4  -3 175.212 55.9012  13
   2   4   3 184.534 66.3339  12
   2  -4   3 152.588 73.7843  36
  -2   4  -3 256.450 69.3326   1
   2   4   4 117474. 3427.91  12
  -2   4  -4 117993. 3423.24   1
   2  -4   4 110327. 3507.08  36
   2  -4   5 19579.3 902.912  36
   2  -4   5 18408.8 739.148  19
   2   4   5 18639.4 910.125   3
   2  -4   5 19157.8 817.904  32
   2  -4   5 18526.8 785.652  27
   2   4   5 19260.1 839.558  12
  -2   4  -5 19691.5 837.747   1
   2   4   5 18288.8 819.008  50
   2   4   6 12188.3 663.541  12
   2   4   6 12064.7 728.132   3
  -2   4  -6 11833.9 662.326   1
   2  -4   6 11870.8 616.573  27
   2   4   6 11812.2 621.624  52
   2   4   6 11998.5 648.793  50
  -2   4  -7 2247.90 280.582   1
   2   4   7 1589.54 278.005  18
   2  -4   7 2495.40 278.148  32
   2   4   7 2546.83 285.486  12
   2  -4   7 2582.60 270.720  27
   2   4   7 1835.91 229.548  52
   2   4   7 2807.73 291.078  50
  -2  -4  -8 11476.8 623.656   7
   2  -4   8 10703.1 643.108  32
   2  -4   8 10578.0 603.340  27
   2   4   8 11078.5 656.828  53
   2   4   8 11084.3 634.866  50
   2  -4   9 9466.22 595.505  28
   2  -4   9 10092.2 621.565  32
  -2  -4  -9 11047.3 596.753   7
   2   4   9 9750.92 573.015  50
   2   4   9 9817.65 607.636  53
   2   4  10 5966.85 431.314  53
   2   4  10 5345.78 382.327  50
   2  -4  10 5665.28 425.012  28
   2  -4  10 6468.35 454.507  32
  -2  -4 -10 5973.26 404.328   7
   2  -4  11 101.153 68.1430  32
  -2  -4 -11-13.8400 46.5479   7
   2  -4  11 16.4893 48.9093  28
   2   4  11 31.6801 58.8955  53
   2   4  12 3029.13 228.704  53
  -2  -4 -12 3321.90 224.869   7
   2  -4  12 3747.15 255.985  28
  -2   5  13 10.4011 32.9790  50
   2  -5 -13 77.5024 52.2089   7
  -2  -5  13-18.5237 29.3667  51
   2   5 -13 21.6997 59.5850  47
   2   5 -13-17.7368 56.2377   5
  -2   5  13-23.8388 49.9950  53
   2  -5 -12 5790.16 400.227   7
   2   5 -12 5878.06 464.656   5
  -2   5  12 6488.76 379.679  50
   2   5 -12 6469.05 536.649  47
  -2   5  12 6408.79 400.401  53
  -2  -5  12 5824.16 351.401  51
  -2   5  11 15.7878 55.9665  50
   2   5 -11-35.3763 88.6757  47
   2  -5 -11-40.9945 72.6613   7
  -2  -5  11 90.1867 63.0468  51
  -2   5  11-18.0459 60.6888  53
   2   5 -11 56.1914 83.3289   5
   2   5 -10 5075.18 535.333  47
  -2  -5  10 6057.69 394.672  51
   2   5 -10 5029.69 477.754   5
  -2   5  10 5812.59 387.981  50
  -2   5   9 192.226 78.3559  50
   2   5  -9 116.281 97.8292   5
   2  -5  -9 197.624 92.1718   8
   2   5  -9 36.3270 99.8143  47
   2   5  -8 21267.4 1087.76   2
   2   5  -8 22991.1 1152.39  47
   2  -5  -8 21590.5 1105.25   9
   2  -5  -8 19965.1 1034.65  47
   2  -5  -8 19890.6 926.932   8
   2   5  -8 19152.3 990.929   5
  -2  -5   8 20367.6 854.456  16
  -2  -5   8 18762.9 896.663  14
  -2   5   8 21681.5 847.627  50
   2  -5  -7 10980.8 664.641  11
   2  -5  -7 10422.6 668.513  47
   2  -5  -7 10000.6 673.585   9
   2  -5  -7 10155.1 589.759   8
   2   5  -7 10982.3 652.755   5
  -2  -5   7 10114.5 525.725  16
   2   5  -7 10466.9 687.919   2
  -2  -5   7 9354.23 547.360  14
  -2  -5   6 22085.4 904.074  16
   2  -5  -6 24924.7 1085.44  11
   2  -5  -6 25612.4 1118.78   9
   2   5  -6 25192.6 1060.03   5
   2  -5  -6 20808.6 969.223   8
   2   5  -6 24305.2 1110.21   2
   2  -5  -6 28152.9 1102.10  54
  -2  -5   6 25051.5 968.458  14
   2  -5  -6 25263.9 1114.23  47
  -2  -5   5 35774.7 1280.28  14
   2  -5  -5 36911.5 1418.92  11
   2   5  -5 37978.3 1435.03   2
   2  -5  -5 38795.2 1397.92  54
   2  -5  -4 196027. 5532.39  11
   2  -5  -4 194772. 5465.58  54
   2   5  -4 187616. 5502.45   2
  -2  -5   4 186075. 5347.59  14
   2   5  -3 41066.2 1430.04   2
   2  -5  -3 39746.2 1448.90  11
   2  -5  -3 42224.2 1412.85  24
   2  -5  -3 41292.3 1392.18  54
   2   5  -3 39897.5 1383.97  46
   2   5  -2 486327. 12114.5  46
   2  -5  -2 497940. 12197.1  11
   2   5  -2 469401. 12134.7   2
   2   5  -1 27325.6 976.447   2
   2   5  -1 28741.3 984.006  46
   2  -5  -1 26017.7 921.241  36
   2   5   0 165836. 4636.48  12
   2   5   0 176463. 4768.08  46
   2  -5   0 176093. 4745.30  36
   2   5   1 3479.93 225.909  12
   2   5   1 3334.82 260.946  46
   2  -5   1 2999.03 252.317  36
  -2  -5  -1 3701.93 237.356  13
   2  -5   1 3142.26 271.325  24
   2   5   2 209656. 6008.78  12
   2  -5   2 217288. 6133.83  36
   2  -5   2 220438. 6077.44  24
  -2  -5  -2 217356. 6000.33  13
  -2  -5  -3 11092.1 500.045  13
   2  -5   3 10542.1 592.516  36
   2   5   3 10984.2 526.921  12
   2  -5   4 31035.7 1143.62  28
   2   5   4 32279.1 1160.18  12
   2  -5   4 31208.8 1122.72  27
  -2   5  -4 32159.2 1172.35   1
  -2  -5  -4 30734.3 1084.55  13
   2  -5   4 31519.3 1150.41  32
   2  -5   4 30573.6 1078.68  19
   2  -5   4 31659.9 1257.15  36
   2   5   4 28978.0 1244.60   3
   2   5   4 29248.7 1139.45  50
   2   5   5 18618.3 843.095  50
   2   5   5 20380.6 866.958  12
  -2   5  -5 19882.0 872.594   1
   2  -5   5 18021.8 762.287  19
   2  -5   5 19304.9 928.217  36
   2  -5   5 19219.2 839.823  32
   2   5   5 18526.3 934.873   3
   2  -5   5 19300.7 833.961  28
   2  -5   5 18838.9 812.778  27
   2  -5   6 11962.0 648.455  28
  -2   5  -6 12848.2 709.389   1
   2   5   6 12347.1 674.742  12
   2  -5   6 11929.8 659.086  32
   2  -5   6 13308.1 660.862  27
   2   5   6 12080.7 665.196  50
   2   5   7 1640.21 220.273  52
   2   5   7 1701.83 288.623  18
   2  -5   7 1674.43 237.111  32
  -2   5  -7 2104.04 282.696   1
   2   5   7 1798.07 244.773  12
   2  -5   7 1586.19 227.942  28
   2  -5   7 1721.28 222.754  27
   2   5   7 1833.62 246.218  50
   2   5   8-21.5969 64.0687  50
   2  -5   8 68.2125 80.6141  32
   2  -5   8 173.611 87.7240  28
   2  -5   8 78.9505 66.3918  27
   2  -5   9 358.047 118.431  28
  -2  -5  -9 396.395 120.075   7
   2   5   9 257.019 99.5690  50
   2  -5   9 507.900 144.655  32
  -2  -5 -10 1608.32 199.883   7
   2  -5  10 2189.92 250.775  32
   2  -5  10 2061.46 238.931  28
   2   5  10 1793.40 210.308  50
  -2  -5 -11 189.708 69.7017   7
   2  -5  11 232.470 72.8124  29
   2  -5  11 244.942 80.9705  28
   2  -5  12 1614.50 151.077  28
  -2  -5 -12 1371.00 131.582   7
  -2   6  13 387.513 74.4982  50
   2   6 -13 466.260 122.874  47
  -2   6  13 547.772 93.1634  53
  -2   6  12 23.9165 48.3398  50
   2   6 -12 52.7977 83.7059  47
  -2   6  12 28.0189 49.6688  53
   2   6 -11 1370.22 264.852  47
   2   6 -11 1656.78 254.556   5
  -2   6  11 1917.01 220.428  53
  -2   6  11 1600.62 185.299  50
  -2   6  10 426.004 104.919  50
   2   6 -10 180.205 127.992  47
   2   6 -10 311.012 127.012   5
   2  -6 -10 214.787 99.5707   8
   2   6  -9 3039.69 407.085  47
   2  -6  -9 2444.59 290.085   8
   2   6  -9 2798.20 345.813   5
  -2  -6   9 3048.50 275.957  16
   2  -6  -8 45.8752 68.0619   8
   2   6  -8 65.4602 82.0686   2
   2   6  -8 138.470 93.1581   5
  -2  -6   8 150.256 85.7892  16
  -2  -6   8 42.1485 66.8516  14
   2  -6  -7 11339.1 719.614  47
   2  -6  -7 11446.2 680.219  54
   2  -6  -7 10093.0 660.709  11
   2  -6  -7 9683.93 606.691   8
   2   6  -7 10494.4 663.489   5
   2   6  -7 12272.2 765.061   2
  -2  -6   7 11608.4 578.180  16
  -2  -6   7 10306.5 586.807  14
   2  -6  -6-24.8281 62.2446  11
   2  -6  -6 53.8321 73.9164  47
  -2  -6   6 29.9119 64.9422  16
   2   6  -6 54.9619 75.4674   2
   2  -6  -6 76.5770 54.3029  31
   2   6  -6 46.5846 63.9673   5
   2  -6  -6 23.2317 58.2437  54
  -2  -6   6 17.1601 38.4885  14
   2  -6  -5 148532. 4274.78  47
   2  -6  -5 141239. 4193.29  11
   2  -6  -5 142493. 4007.11  31
   2   6  -5 143858. 4229.45   2
  -2  -6   5 136436. 3976.17  16
   2  -6  -5 146608. 4160.94  54
   2  -6  -4 812.685 158.551  11
   2  -6  -4 770.048 145.335  54
   2   6  -4 759.216 161.657   2
   2   6  -4 755.000 142.061  46
   2  -6  -3 93847.0 2818.15  24
   2   6  -3 85050.4 2784.58   2
   2   6  -3 89437.1 2758.75  46
   2  -6  -2 972.543 160.221  24
   2   6  -2 702.253 137.737   2
   2   6  -2 986.288 152.038  46
  -2   6   1 236909. 5651.72  46
   2   6  -1 243125. 5835.87  46
   2  -6   0 96.3070 53.4902  36
   2  -6   0 77.9804 72.5287  24
   2   6   0 112.448 57.0056  46
   2   6   1 202092. 5761.20  46
  -2  -6  -1 208000. 5664.69  13
   2  -6   1 192724. 5790.09  24
   2  -6   1 199661. 5732.65  36
  -2  -6  -2 10544.0 500.828  13
   2  -6   2 9868.95 559.601  36
   2  -6   2 9619.35 538.287  24
   2   6   3 47901.7 1657.12  48
   2   6   3 48025.6 1780.65   4
   2  -6   3 47839.0 1540.25  20
   2  -6   3 46231.6 1533.31  19
   2  -6   3 48761.7 1612.41  28
   2  -6   3 50398.2 1726.17  36
   2  -6   3 43193.2 1631.98  16
  -2  -6  -3 48600.7 1561.72  13
   2  -6   3 49272.7 1605.92  29
   2   6   3 45391.8 1585.04  50
   2  -6   4 13472.0 606.079  20
   2  -6   4 13330.6 639.281  27
   2  -6   4 12914.0 603.667  19
   2  -6   4 14589.2 759.874  36
   2  -6   4 14028.9 669.073  32
   2   6   4 13117.0 754.146   3
   2  -6   4 12894.9 639.255  29
   2  -6   4 13437.5 659.670  28
  -2  -6  -4 13797.4 625.519  13
   2   6   4 13885.7 673.745  50
   2  -6   5 9485.21 539.260  29
   2   6   5 9951.55 563.297  12
   2  -6   5 9338.52 500.640  19
   2  -6   5 10427.4 648.407  36
   2  -6   5 9781.48 563.511  32
   2  -6   5 9953.61 564.026  28
   2  -6   5 10206.9 553.165  27
   2   6   5 9470.47 561.927  50
   2   6   6 5389.76 415.505  12
   2  -6   6 5058.42 455.169  36
   2  -6   6 5296.45 365.596  19
   2  -6   6 6152.58 421.025  27
   2  -6   6 5889.47 432.127  32
   2  -6   6 5757.96 423.562  28
   2   6   6 5974.20 439.503  50
   2   6   7 325.563 112.265  50
   2  -6   7 718.769 157.743  28
   2  -6   7 482.930 133.163  32
  -2  -6  -7 584.003 138.069   8
   2   6   8 104.895 91.2925  50
  -2  -6  -8 360.717 116.894   7
   2  -6   8 189.226 97.3748  28
  -2  -6  -8 354.928 108.687   8
   2  -6   9 2828.03 288.666  28
   2  -6   9 3117.33 286.872  29
   2   6   9 2471.01 265.640  50
   2   6  10 14.7448 46.7538  50
  -2  -6 -10 29.7049 52.6532   7
   2  -6  10 16.2977 54.8117  28
  -2  -6 -11 184.386 61.0241   7
   2  -6  11 185.083 62.2988  29
   2  -6  11 239.772 72.5665  28
  -2   7  12 29.0028 35.9498  50
   2   7 -12 65.9627 81.7513  47
  -2   7  12 11.8613 37.6141  53
   2   7 -11 1875.52 283.333  47
   2  -7 -11 1373.71 189.787   8
  -2   7  11 1715.53 200.103  53
   2   7 -10 33.5704 84.1550  47
   2  -7 -10 40.7630 64.6310   8
   2   7  -9 788.491 209.991  47
  -2  -7   9 733.246 143.287  16
   2  -7  -9 1134.59 198.335   8
   2  -7  -8 5263.48 437.973   8
  -2  -7   8 6913.31 430.909  16
   2   7  -7 544.656 172.923   2
   2  -7  -7 395.062 153.117  47
   2  -7  -7 583.487 151.260  54
  -2  -7   7 490.465 125.261  16
   2  -7  -6-16.9084 46.4287  31
   2  -7  -6 59.2162 74.2169  47
   2  -7  -6 21.9646 60.3126   8
   2   7  -6 59.2935 81.4067   2
   2  -7  -6-19.4313 68.8827  30
  -2  -7   6 32.2759 76.7524  16
   2  -7  -6 48.3531 66.3862  54
   2  -7  -5 2231.90 258.561   8
   2  -7  -5 2803.37 263.519  31
   2   7  -5 3367.63 359.657   2
  -2  -7   5 2982.05 260.572  16
   2  -7  -5 2834.41 306.373  54
   2   7  -4-20.5146 60.8443  46
   2   7  -4 47.7252 70.7740   2
   2  -7  -4-36.7932 74.3561  45
   2  -7  -4-16.2587 51.5512  31
  -2  -7   4 41.8422 66.3340  16
   2  -7  -3 5298.68 388.008  45
   2  -7  -3 5186.52 364.269  31
   2   7  -3 4604.78 386.684   2
   2  -7  -3 5725.88 427.300  24
   2   7  -3 5416.06 404.823  46
   2  -7  -3 4952.92 385.298  15
   2   7  -2 1061.44 172.581  46
   2  -7  -2 607.121 142.591  45
   2  -7  -2 638.019 147.748  24
   2   7  -2 463.452 121.755   2
  -2   7   2 768.995 118.176  46
   2  -7  -2 642.329 124.611  31
   2   7  -2 596.951 117.647  48
   2  -7  -2 447.158 123.907  15
   2  -7  -2 851.351 141.643  29
   2  -7  -1 32114.0 1347.61  24
   2  -7  -1 34711.4 1286.16  45
  -2   7   1 36871.2 1216.99  46
   2   7  -1 37289.8 1346.88  46
   2   7  -1 34571.4 1422.85   4
   2  -7  -1 36794.6 1272.78  16
   2  -7  -1 37893.6 1259.67  29
   2   7  -1 33453.9 1244.19  48
   2  -7  -1 28321.7 1274.03  15
   2   7   0 21597.8 1070.35   4
   2   7   0 26464.2 1046.57  46
   2  -7   0 21356.1 990.774  15
   2  -7   0 25413.2 983.787  45
   2   7   0 22893.5 952.900  48
   2  -7   0 25153.6 983.575  16
   2  -7   0 26120.8 959.617  29
   2  -7   0 21566.7 1026.47  24
   2   7   1 51793.3 1918.66   4
   2   7   1 49610.5 1741.07  48
   2   7   1 53971.2 1827.11  46
   2  -7   1 54878.0 1874.10  24
   2  -7   1 46352.6 1757.66  15
   2  -7   1 51251.6 1761.20  36
  -2  -7  -1 54686.7 1717.00  13
   2  -7   1 50056.1 1758.24  16
   2  -7   1 53466.1 1730.06  29
   2   7   2 1724.15 262.088   4
  -2  -7  -2 1834.67 203.817  13
   2  -7   2 1816.14 229.723  36
   2  -7   2 1566.75 215.536  16
   2  -7   2 1792.53 211.175  29
   2  -7   2 1727.53 207.861  28
   2   7   2 1948.82 235.214  48
   2  -7   2 1458.80 207.999  24
  -2  -7  -3 52257.3 1750.25  13
   2  -7   3 54519.2 1900.89  36
   2  -7   3 53629.5 1805.71  28
   2   7   3 53726.3 1996.52   4
   2   7   3 53663.7 1859.56  48
   2  -7   3 51004.1 1842.57  16
   2  -7   3 53271.0 1794.10  29
   2   7   4 2291.98 272.048  48
   2   7   4 2459.79 259.619  50
   2  -7   4 2224.22 285.731  36
   2  -7   4 1697.79 241.855  16
   2  -7   4 2204.55 246.823  29
   2  -7   4 2201.26 252.075  28
  -2  -7  -4 2256.22 269.078  54
   2  -7   5 30314.1 1194.43  28
   2  -7   5 30879.3 1295.15  36
   2  -7   5 29885.4 1168.90  29
  -2  -7  -5 28078.7 1224.02  54
   2   7   5 28554.2 1174.16  50
   2   7   6 105.192 74.5812  50
   2  -7   6-19.4841 57.7899  29
   2  -7   6 20.7446 56.9645  28
   2   7   7 9896.96 585.779  50
  -2  -7  -7 10584.7 565.261   8
   2  -7   7 9124.65 550.711  29
   2  -7   7 9647.03 579.003  28
   2  -7   8 1118.32 186.103  28
   2  -7   8 995.058 165.861  29
   2   7   8 873.425 165.182  50
  -2  -7  -8 1549.29 211.508   7
  -2  -7  -8 929.025 151.314   8
   2  -7   9 7474.96 464.802  28
  -2  -7  -9 7596.57 418.242   8
   2  -7   9 7622.60 447.627  29
  -2  -7  -9 8609.09 476.692   7
   2  -7  10 177.466 75.0270  28
  -2  -7 -10 139.612 65.2661   7
   2  -7  10 61.1198 51.3563  29
   2  -7  11 3466.40 226.323  28
   2  -7  11 3350.75 208.560  29
  -2  -7 -11 2968.91 203.370   7
   2   8 -12 33.5313 56.3831  47
  -2   8  12-8.98394 33.4019  53
   2   8 -11 48.1050 71.3398  47
  -2   8  11 12.6110 39.9904  53
   2  -8 -11 28.6251 50.7408   8
   2   8 -10 1573.49 267.548  47
   2  -8 -10 1552.84 207.130   8
  -2  -8  10 1635.63 180.694  16
   2   8  -9 5889.19 544.582  47
  -2  -8   9 5544.18 377.309  16
   2  -8  -8 8455.50 557.357   8
  -2  -8   8 9535.55 522.784  16
  -2  -8   7 25647.0 1010.08  16
   2  -8  -7 23595.3 1066.46   8
   2  -8  -6 3367.61 332.081   8
   2  -8  -6 2941.94 290.066  31
  -2  -8   6 3717.45 308.339  16
   2  -8  -6 3385.78 325.788  30
   2   8  -5 35794.9 1517.24   2
   2  -8  -5 34016.7 1367.70   8
   2  -8  -5 36849.0 1359.51  31
  -2   8   5 35808.6 1308.59  46
  -2  -8   5 37754.6 1327.93  16
   2  -8  -5 39953.8 1449.24  30
  -2   8   4 1500.41 191.265  46
   2  -8  -4 1296.47 209.948  45
   2   8  -4 1372.62 232.039   2
   2  -8  -4 1669.28 214.437  31
  -2  -8   4 1604.36 194.843  16
   2  -8  -3 98307.4 2981.32  24
   2   8  -3 94230.2 2954.78  46
   2   8  -3 82746.3 2910.33   2
   2  -8  -3 91697.0 2878.71  45
  -2  -8   3 88639.7 2787.25  24
   2  -8  -3 92995.7 2855.45  31
  -2   8   3 93803.5 2803.96  46
   2  -8  -3 87624.8 2890.79  15
  -2   8   2 5224.59 348.673  46
   2   8  -2 3880.82 324.034  48
   2   8  -2 4510.16 384.522  46
   2  -8  -2 3069.43 311.853  45
   2  -8  -2 3573.51 318.443  31
   2  -8  -2 3645.95 350.921  15
   2  -8  -2 4202.33 393.914  24
   2  -8  -1 35921.7 1431.09  15
   2  -8  -1 40591.0 1529.08  24
   2   8  -1 34572.8 1347.58  48
   2  -8  -1 36864.8 1379.83  45
   2   8  -1 37633.2 1446.37  46
   2   8  -1 36184.9 1555.93   4
   2  -8  -1 37624.7 1351.18  29
  -2  -8   0 1333.79 185.215  13
   2   8   0 1064.86 178.795  48
   2   8   0 1513.54 227.529  46
   2  -8   0 1570.65 231.172  15
   2  -8   0 1330.60 196.424  16
   2  -8   0 1363.21 226.343  24
   2  -8   0 1296.54 205.353  45
   2  -8   0 1506.31 201.673  29
   2   8   0 1863.70 288.278   4
  -2  -8  -1 103280. 3112.73  24
   2  -8   1 99952.4 3249.57  24
   2  -8   1 99434.8 3175.18  16
   2   8   1 101184. 3178.38  48
   2  -8   1 107579. 3155.72  29
   2  -8   1 90389.4 3161.56  15
  -2  -8  -1 112342. 3154.39  13
   2   8   1 103023. 3391.00   4
   2   8   2 768.653 198.545   4
   2  -8   2 709.858 149.379  36
   2  -8   2 352.637 109.113  29
   2  -8   2 490.823 134.010  16
  -2  -8  -2 474.160 114.050  13
  -2  -8  -3 84617.3 2664.11  13
   2   8   3 85674.6 2765.29  48
   2  -8   3 88859.9 2730.86  28
   2  -8   3 80325.6 2755.56  36
   2  -8   3 85078.6 2756.05  16
   2  -8   3 84704.3 2692.94  29
   2   8   4 7722.12 537.455  48
   2  -8   4 9070.37 544.421  28
   2  -8   4 8186.35 570.441  36
   2  -8   4 8121.37 537.483  16
   2  -8   4 7789.64 500.762  29
   2   8   5 90.3221 80.1757  48
   2  -8   5 103.905 87.2827  28
   2  -8   5 118.491 85.8618  29
  -2  -8  -6 5503.25 389.102   8
   2  -8   6 4896.03 381.313  29
   2  -8   7 1603.15 216.838  28
  -2  -8  -7 1744.89 214.340   8
   2  -8   7 1530.29 207.744  29
  -2  -8  -8 4157.66 305.125   8
   2  -8   8 3348.21 292.567  29
   2  -8   8 3622.25 316.602  28
   2  -8   9 956.242 147.334  28
  -2  -8  -9 860.932 127.159   8
   2  -8   9 882.448 135.939  29
  -2  -8  -9 1023.76 146.910   7
   2  -8  10 1370.77 141.076  29
  -2  -8 -10 1330.60 141.917   7
   2   9 -11 127.366 79.1591  47
   2  -9 -11 186.725 64.1808   8
  -2   9  11 229.141 59.2415  53
   2   9 -10 8056.99 555.527  47
   2  -9 -10 8534.14 467.766   8
  -2  -9  10 7788.36 400.089  16
  -2   9  10 8616.37 435.546  53
   2   9  -9 1460.64 257.835  47
   2  -9  -9 1555.81 210.321   8
  -2  -9   9 2080.21 206.009  16
   2   9  -8 11185.0 760.467  47
   2  -9  -8 10927.6 621.184   8
  -2  -9   8 11285.9 569.701  16
   2  -9  -7 1513.31 223.385   8
  -2  -9   7 1795.40 218.145  16
   2  -9  -6 47970.2 1746.73   8
   2  -9  -6 46382.3 1694.62  31
  -2  -9   6 51130.2 1696.87  16
   2  -9  -6 52650.8 1787.78  30
   2  -9  -5 154.474 81.0215  31
   2  -9  -5 203.626 107.629  30
  -2  -9   5 16.7927 56.5181  16
   2  -9  -4 96779.3 3002.00  45
  -2  -9   4 95040.1 2906.15  16
   2  -9  -4 93428.2 2975.22  31
   2  -9  -3 9898.85 614.349  15
   2  -9  -3 10701.0 649.982  24
  -2  -9   3 9560.48 534.421  24
  -2   9   3 10877.5 593.633  46
   2   9  -3 10793.0 672.723  46
   2  -9  -3 10999.2 619.891  45
   2  -9  -3 10872.6 609.359  31
   2  -9  -2 105913. 3285.32  24
  -2  -9   2 99878.9 3064.28  24
   2   9  -2 92337.2 3389.81   4
   2   9  -2 101978. 3264.33  46
   2  -9  -2 100849. 3155.40  45
   2  -9  -2 97632.8 3195.03  15
   2  -9  -2 103314. 3151.73  31
  -2   9   2 107143. 3144.73  46
   2   9  -2 95420.0 3109.67  48
  -2  -9   1 8642.03 516.511  13
   2   9  -1 8257.43 528.722  48
   2  -9  -1 8790.58 601.885  24
   2   9  -1 7751.31 639.850   4
  -2  -9   1 7866.53 481.756  24
   2   9  -1 9189.43 610.284  46
   2  -9  -1 9065.21 545.305  31
   2  -9  -1 9101.59 538.640  29
   2  -9  -1 7717.03 548.253  15
   2  -9  -1 8886.92 546.624  45
   2   9   0 62915.1 2369.03   4
   2  -9   0 65824.9 2253.13  24
   2   9   0 60004.7 2128.69  48
   2   9   0 65873.5 2257.20  46
   2  -9   0 65125.9 2130.92  45
   2  -9   0 60958.3 2174.04  15
  -2  -9   0 63913.1 2103.37  13
   2  -9   0 60730.3 2114.40  16
   2  -9   0 62477.3 2112.98  29
  -2  -9   0 63753.9 2064.39  24
  -2  -9  -1 24921.4 1010.37  13
   2  -9   1 22611.2 1062.29  24
   2   9   1 22440.6 1028.74  48
   2  -9   1 22992.1 1021.18  16
   2  -9   1 23829.5 1011.17  29
   2  -9   1 22642.3 1035.80  15
   2   9   1 24323.8 1219.31   4
  -2  -9  -1 23624.9 956.112  24
   2  -9   2 3722.87 342.381  16
   2  -9   2 2860.79 291.379  29
   2   9   2 2963.63 380.939   4
   2   9   3 5888.34 459.190  48
   2  -9   3 5497.76 431.890  16
   2  -9   3 5370.46 412.050  29
   2   9   4 21596.4 1007.77  48
   2  -9   4 21413.6 983.982  41
   2  -9   4 21629.6 983.731  16
  -2  -9  -4 23710.0 940.485   8
   2  -9   4 21643.9 956.104  29
   2   9   5 2240.43 267.066  48
  -2  -9  -5 2191.95 235.939   8
   2  -9   5 2172.10 258.857  16
   2  -9   5 2189.98 251.485  29
  -2  -9  -6 14042.2 658.908   8
   2  -9   6 13034.4 664.367  29
   2  -9   7 895.181 152.099  29
  -2  -9  -7 972.920 157.960   7
  -2  -9  -7 1022.83 155.777   8
  -2  -9  -8 427.381 98.6654   8
  -2  -9  -8 679.736 120.688   7
   2  -9   8 454.361 103.569  29
  -2  -9  -9 1824.31 165.207   7
  -2  -9  -9 1908.09 162.991   8
   2  -9   9 1642.49 160.858  29
  -2  10  10 713.535 99.4215  48
   2  10 -10 800.503 147.856  47
  -2 -10  10 734.401 97.5099  16
   2 -10 -10 746.054 112.428   8
   2  10  -9 834.765 170.087  47
  -2 -10   9 1016.79 134.888  16
   2 -10  -9 781.004 132.395   8
   2  10  -8 466.599 151.249  47
  -2 -10   8 486.948 103.596  16
   2 -10  -8 449.408 114.182   8
   2 -10  -7 3675.65 316.640   8
  -2 -10   7 3717.73 294.091  16
   2 -10  -7 3659.78 309.342  30
  -2 -10   6 2338.31 239.484  16
   2 -10  -6 3298.63 307.987  30
   2 -10  -5 641.950 140.424  31
   2 -10  -5 889.296 178.297  30
  -2 -10   5 932.664 154.942  16
   2  10  -4 20801.5 1155.73   4
   2 -10  -4 20697.5 898.937  45
   2 -10  -4 18569.8 875.055  31
  -2 -10   4 19048.2 828.110  16
   2 -10  -4 19841.0 936.811  30
   2 -10  -3 2134.54 268.392  45
   2  10  -3 1973.46 337.865   4
   2 -10  -3 2717.03 285.243  31
   2  10  -2 635.483 205.996   4
   2 -10  -2 642.459 144.223  31
   2  10  -1 23374.8 1034.15  48
   2  10  -1 24286.0 1257.59   4
   2 -10  -1 23778.4 1024.27  31
   2  10   0 13047.6 724.732  48
   2  10   0 13248.3 876.226   4
   2 -10   0 13113.9 699.722  31
   2 -10   0 14606.9 731.331  29
   2  10   1 33804.9 1504.18   4
   2  10   1 29595.6 1268.70  48
   2 -10   1 32020.7 1256.38  29
   2  10   2 24714.0 1105.15  48
   2 -10   2 24583.4 1075.25  16
   2 -10   2 26305.6 1071.44  29
   2  10   2 25426.5 1267.89   4
   2  10   3 7316.05 516.813  48
   2 -10   3 7228.15 494.388  16
   2 -10   3 7634.55 492.309  29
   2  10   4 6769.51 482.414  48
   2 -10   4 6791.06 463.274  41
   2 -10   4 6015.44 440.551  16
  -2 -10  -4 6767.71 406.561   8
   2 -10   4 7154.12 457.352  29
  -2 -10  -5 418.094 104.010   8
   2  10   5 456.874 124.420  48
   2 -10   5 342.392 110.738  29
   2 -10   5 365.071 104.859  16
  -2 -10  -6 9486.05 480.477   8
   2 -10   6 9185.09 497.163  29
   2  10   6 8909.73 509.510  48
   2 -10   7 791.275 125.747  29
  -2 -10  -7 822.752 127.917   8
   2 -10   8 326.138 76.3034  22
   2 -10   8 363.917 79.2383  29
  -2 -10  -8 315.369 71.6145   8
  -2  11   9 2344.39 177.552  48
   2  11  -9 2670.13 250.628  47
   2  11  -9 3057.43 270.936   4
   2 -11  -9 2612.55 192.763   8
  -2 -11   9 2583.22 181.861  16
  -2  11   8 3182.11 233.101  48
   2 -11  -8 3322.62 245.155   8
   2  11  -8 3265.29 316.653  47
   2  11  -8 3847.39 355.584   4
  -2 -11   8 3319.54 238.555  16
   2  11  -7 1568.51 254.474   4
  -2 -11   7 1821.15 185.279  16
   2 -11  -7 1659.95 187.876  30
  -2  11   7 2011.76 194.602  48
   2  11  -6 461.899 151.259   4
   2 -11  -6 713.718 140.095  30
  -2 -11   6 561.177 113.807  16
   2  11  -5 8891.82 675.856   4
   2 -11  -5 8275.26 487.507  31
  -2 -11   5 8577.55 467.762  16
   2 -11  -5 8850.86 521.474  30
   2  11  -4 734.416 204.959   4
   2 -11  -4 755.953 149.980  31
   2 -11  -4 1071.53 179.880  30
   2  11  -3 3927.98 452.040   4
   2 -11  -3 4141.37 341.615  31
   2 -11  -3 4181.50 364.707  30
  -2 -11   3 4164.52 329.301  15
  -2 -11   2 1980.73 230.056  15
   2 -11  -2 1670.74 218.108  31
   2  11  -1 11043.7 616.337  48
   2 -11  -1 10486.0 603.824  41
   2 -11  -1 10209.9 587.755  31
  -2 -11   1 11833.9 609.687  15
   2  11  -1 11025.5 779.840   4
   2  11   0 6804.15 474.593  48
  -2 -11   0 6806.33 444.199  15
   2 -11   0 5907.44 442.032  41
   2  11   0 5618.96 539.277   4
   2 -11   0 6154.22 424.885  31
   2  11   1 14156.5 747.511  48
   2 -11   1 14886.5 757.780  41
   2 -11   1 13717.2 692.085  31
   2 -11   1 14528.7 721.170  29
  -2 -11  -1 16077.9 732.446  15
   2  11   1 16266.1 933.343   4
   2  11   2 3600.49 346.905  48
  -2 -11  -2 4045.10 320.027  15
   2 -11   2 4381.20 365.698  41
   2 -11   2 4363.06 347.548  29
   2  11   3 17472.7 847.586  48
   2 -11   3 19611.8 828.529  29
   2 -11   3 17884.9 831.301  41
   2 -11   4 1662.69 198.488  29
   2 -11   4 1435.88 191.755  41
   2  11   4 2069.22 238.766  48
   2  11   5 7327.36 450.506  48
  -2 -11  -5 8136.02 406.581   8
   2 -11   5 8807.04 457.063  29
   2  11   6 2135.88 207.888  48
  -2 -11  -6 2708.76 204.362   8
   2 -11   6 2521.28 211.631  29
   2 -11   7 7401.34 356.107  22
  -2 -11  -7 7739.16 360.820   8
   2 -11   7 8396.32 379.267  29
  -2  12   7 7282.55 354.847  48
  -2 -12   7 8359.00 376.601  16
   2  12  -6 4614.71 395.304   4
   2 -12  -6 3836.23 272.249  30
  -2 -12   6 3957.09 258.894  16
   2  12  -5 24870.6 1127.03   4
   2 -12  -5 24410.3 942.091  30
   2  12  -4 336.220 129.775   4
   2 -12  -4 342.592 93.6865  31
   2 -12  -4 282.285 91.7370  30
  -2 -12   3 34630.0 1206.78  15
   2 -12  -3 32539.4 1222.29  31
   2 -12  -3 34594.1 1260.12  30
   2  12  -3 37164.6 1510.00   4
   2  12  -2 1435.49 256.299   4
   2 -12  -2 1411.06 184.556  31
   2 -12  -2 1557.38 196.303  30
  -2 -12   2 1629.47 190.277  15
  -2 -12   1 35017.3 1208.54  15
   2 -12  -1 31065.5 1187.31  31
   2 -12  -1 33168.8 1209.60  30
   2  12  -1 32111.6 1424.50   4
   2  12   0 121.995 73.2085  48
   2  12   0 57.5611 91.3409   4
   2 -12   0 116.576 72.4140  41
   2 -12   0 239.542 82.3161  31
  -2 -12   0 224.301 88.7899  15
   2  12   1 22161.5 938.745  48
   2 -12   1 21873.1 920.437  41
  -2 -12  -1 24010.2 908.729  15
   2  12   2 917.163 155.625  48
   2 -12   2 1071.42 163.357  41
  -2 -12  -2 917.682 142.964  15
   2  12   3 12792.5 611.031  48
   2 -12   3 11893.2 579.407  41
   2  12   4 1336.44 168.462  48
   2 -12   4 1571.35 165.749  29
   2 -12   4 1349.54 159.517  41
   2  12   5 4613.72 289.165  48
   2 -12   5 4500.09 269.603  29
   2 -12   6 2988.05 189.686  29
   2  13  -5 588.345 121.200   4
   2 -13  -5 609.934 91.1521  30
   2 -13  -4 15474.4 631.658  30
   2  13  -4 18185.8 799.722   4
   2  13  -3 1111.81 189.318   4
   2 -13  -3 1105.43 135.184  30
  -2 -13   3 1188.81 131.746  15
  -2 -13   2 21072.2 784.500  15
   2 -13  -2 20608.1 783.734  31
   2 -13  -2 20685.9 789.100  30
   2 -13  -1 389.483 85.8548  31
  -2 -13   1 507.743 89.8242  31
  -2 -13   1 569.436 99.0354  15
   2 -13   0 19420.9 726.825  31
  -2 -13   0 20593.1 752.090  15
   2 -13   0 18441.5 732.561  41
   2  13   1 2402.36 212.155  48
   2 -13   1 2305.46 198.981  41
  -2 -13  -1 2578.73 200.854  15
   2  13   2 8396.93 414.479  48
   2 -13   2 7925.02 397.616  41
   2 -13   3 64.0861 39.8218  41
   2  13   3 139.489 53.6195  48
   3   0 -14 824.223 163.174  47
  -3   0  13 12.0958 42.8786  50
   3   0 -13-30.2286 89.6548  47
   3   0 -12 15613.8 958.536  47
   3   0 -12 13363.4 769.811   7
  -3   0  12 15113.5 679.976  51
  -3   0  12 15419.6 680.864  50
   3   0 -11 26.8717 67.3629   7
   3   0 -11 39.3517 108.059  47
  -3   0  11 33.3528 49.4678  51
   3   0 -10 10995.0 801.793  47
   3   0 -10 9471.12 739.261   9
   3   0 -10 9990.41 655.519   7
   3   0  -9 102.752 101.584  47
   3   0  -9-32.1433 88.2621   9
   3   0  -9 79.7703 67.0673  17
   3   0  -9-24.6967 55.3705   7
   3   0  -8 155034. 4360.14  10
   3   0  -8 137066. 4394.17  47
  -3   0   8 137749. 4045.31  49
   3   0  -8 137013. 4142.74  17
   3   0  -8 151425. 4388.21   9
   3   0  -8 131521. 4209.02   7
   3   0  -7 21.9674 60.3219   9
   3   0  -7 20.2262 64.1326  10
   3   0  -7 15.7355 39.4462  17
   3   0  -6 148059. 4492.32  55
   3   0  -6 166474. 4618.64  10
   3   0  -6 170199. 4640.97   9
   3   0  -6 152943. 4512.58  17
   3   0  -5 14.3042 50.7223  10
   3   0  -5 92.8508 48.6973  55
   3   0  -5 34.3273 40.5813  17
   3   0  -4 20517.2 780.460  55
   3   0  -4 22498.9 746.893  40
   3   0  -4 21576.0 779.376  17
   3   0  -3 19.1280 37.1396  55
   3   0  -3-7.45715 27.7254  40
   3   0  -3 8.25906 24.4956  17
   3   0  -2 376.552 67.9429  40
   3   0  -2 355.624 67.5897  39
   3   0  -1-7.44619 22.0907  40
   3   0  -1 21.0671 28.3879  35
   3   0   0 1062.37 108.018  35
   3   0   0 1113.03 110.372  40
   3   0   0 971.027 94.1088  12
   3   0   1 68.4502 32.6201  12
   3   0   1 60.3080 35.9124  40
   3   0   1 126.132 47.1765  35
   3   0   2 7344.71 379.377  35
   3   0   2 7298.99 350.170  12
   3   0   3 11.3079 35.8569  12
   3   0   3 27.7267 43.9587  35
   3   0   4 8009.39 482.463  35
   3   0   5 21.0646 66.7961  35
   3   0   5 145.390 90.0975   3
   3   0   5 18.8538 51.7797  53
   3   0   6 12006.1 697.269  35
   3   0   6 10625.7 620.945  33
   3   0   6 12460.4 673.119  53
   3   0   7 26.7897 90.0940  35
   3   0   7 23.8229 65.4152  53
   3   0   7-22.5025 61.7896  33
   3   0   8 32120.9 1279.55  33
   3   0   8 28243.1 1209.88  27
   3   0   8 30968.1 1285.54  53
   3   0   9-23.6540 59.2959  53
   3   0   9 88.7561 78.6612  33
   3   0   9 40.8606 64.7814  27
   3   0  10 933.101 172.690  53
   3   0  10 1358.27 208.127  32
   3   0  11-16.0580 47.6283  32
   3   0  12 857.914 108.789  28
   3   0  12 991.323 122.147  32
  -3   1  14 256.580 63.8705  50
   3   1 -14 250.736 99.6077  47
   3  -1 -14 233.745 100.295  47
  -3  -1  14 265.661 64.4909  51
   3  -1 -13-20.1768 78.3519   7
   3   1 -13-30.5329 76.5349  47
  -3   1  13 25.1663 46.7835  50
   3  -1 -13 29.0272 92.0359  47
   3   1 -13 68.6702 76.9795   5
  -3  -1  13-12.8824 43.3236  51
  -3  -1  12-14.2118 55.1890  50
   3  -1 -12 107.454 106.232  47
   3  -1 -12-24.5709 77.9067   7
   3   1 -12 74.6321 110.676  47
  -3  -1  12-15.6910 46.5388  51
   3   1 -12-28.5029 78.2662   5
  -3   1  12-15.4029 71.1931  50
   3   1 -11 6307.13 604.947  47
   3  -1 -11 5745.89 572.806  47
  -3  -1  11 6527.91 421.590  51
   3   1 -11 6067.54 533.517   5
   3   1 -11 6267.23 501.755   7
   3  -1 -11 6234.54 504.400   7
   3   1 -10 1052.23 208.429   7
   3  -1 -10 941.890 199.914   7
   3  -1 -10 1676.05 310.986  47
   3   1 -10 1002.21 232.295   9
   3  -1 -10 1552.29 289.299   9
   3   1 -10 1235.05 275.152  47
   3   1 -10 786.912 195.407   5
   3   1  -9 5865.73 547.983  47
   3  -1  -9 6006.46 548.272  47
   3   1  -9 6218.84 534.269   9
   3   1  -9 5254.84 441.375   7
   3  -1  -9 5660.86 529.408   9
   3  -1  -9 5471.16 420.883  17
   3  -1  -9 5801.25 466.030   7
   3   1  -8 1215.77 212.260  10
   3  -1  -8 980.003 181.339   7
   3   1  -8 1389.59 253.302  47
   3   1  -8 1436.82 239.039   9
   3  -1  -8 1270.38 225.816  10
  -3  -1   8 1303.93 168.567  49
   3  -1  -8 1083.32 216.015   9
   3  -1  -8 1367.57 193.286  17
   3   1  -8 1375.51 185.811  17
   3  -1  -8 1057.51 213.425  47
   3   1  -8 1248.25 198.762   7
   3   1  -7 694.548 127.859  17
   3   1  -7 749.098 154.916  10
   3  -1  -7 601.940 141.601  10
   3   1  -7 701.780 137.476  55
   3   1  -7 899.133 174.707   9
   3  -1  -7 517.581 139.269   9
   3  -1  -7 551.594 124.104  17
   3  -1  -6 27678.8 1080.48   9
   3  -1  -6 28780.0 1106.04  10
   3   1  -6 27072.8 993.231  17
   3  -1  -6 27210.3 1020.29  17
   3   1  -6 25771.6 1014.22  55
   3  -1  -5 15434.7 681.557  10
   3  -1  -5 15169.1 661.706   9
   3  -1  -5 14715.4 626.122  17
   3   1  -5 14617.0 611.764  17
   3   1  -5 14600.4 638.281  55
   3  -1  -4 54454.8 1683.33  10
   3   1  -4 53377.0 1581.94  40
   3  -1  -4 52578.0 1560.65  38
   3   1  -4 52049.5 1614.74  17
   3  -1  -4 51043.6 1612.11  17
   3   1  -4 49269.1 1635.74  55
   3  -1  -3 5283.20 307.145  10
   3   1  -3 5064.81 269.369  40
   3  -1  -3 5285.13 263.958  38
   3  -1  -3 5133.34 272.248  17
   3  -1  -3 4707.47 280.376  39
   3   1  -3 4970.44 289.529  55
   3  -1  -2 119788. 3206.57  10
   3   1  -2 112532. 3167.22  40
   3   1  -2 105630. 3141.11  39
   3  -1  -2 107904. 3177.25  39
   3  -1  -2 113854. 3143.85  17
   3   1  -2 113648. 3196.55  55
   3   1  -1 8165.44 346.310  12
   3   1  -1 8705.48 366.759  40
   3   1  -1 7484.87 334.610  39
   3   1  -1 7864.65 335.271  35
   3  -1  -1 7686.17 348.902  35
   3   1   0 112063. 3243.09  12
   3  -1   0 121174. 3319.71  36
   3   1   0 112161. 3247.37  35
   3   1   0 120612. 3281.08  40
   3  -1   0 115674. 3276.32  35
   3   1   1 56.5873 35.1804  12
   3   1   1 96.0776 43.1117  40
   3  -1   1 67.4749 38.5895  38
   3   1   1 74.8275 37.3591  35
   3  -1   1 107.415 43.8056  35
   3   1   1 91.0716 39.6137  52
   3   1   2 68563.7 2011.20  52
   3  -1   2 66059.5 2017.25  36
   3   1   2 64649.1 1998.62  35
   3  -1   2 64052.6 1997.33  35
   3   1   2 66079.3 1989.90  12
   3   1   3 282.539 81.7770  12
   3   1   3 169.032 67.4022  35
   3   1   3 288.502 81.1161  52
   3   1   4 43667.3 1570.30  12
   3  -1   4 45641.5 1589.88  35
   3   1   5 1926.20 238.137  12
   3   1   5 3168.58 339.781   3
   3   1   5 2245.78 255.618  53
   3  -1   5 2570.73 261.106  33
   3  -1   5 2265.23 255.573  35
   3  -1   5 2223.73 246.116  53
   3   1   5 2265.02 233.844  52
   3   1   6 69536.5 2313.74   3
   3  -1   6 65052.4 2176.17  35
   3  -1   6 61621.1 2095.84  33
   3   1   6 58418.6 2078.35  33
   3  -1   6 59028.8 2051.75  27
   3   1   6 65845.7 2170.36  53
   3  -1   6 60386.7 2092.53  53
   3  -1   7 2091.20 262.762  33
   3  -1   7 2192.45 283.792  35
   3   1   7 1637.09 234.060  33
   3  -1   7 1787.98 235.712  27
   3   1   7 1866.74 266.151  53
   3  -1   7 1510.31 228.779  53
   3   1   8 31100.3 1268.70  33
   3  -1   8 33995.0 1305.34  33
   3  -1   8 29766.1 1281.13  32
   3   1   8 31904.9 1323.03  53
   3  -1   8 31272.9 1247.37  27
   3   1   9 390.427 121.814  33
   3  -1   9 215.393 107.585  32
   3   1   9 344.060 124.500  27
   3  -1   9 264.766 107.359  27
   3   1   9 265.712 118.279  53
   3  -1   9 272.631 116.960  53
   3  -1  10 2630.54 285.150  32
   3   1  10 2002.65 252.675  32
   3   1  10 2154.36 255.790  53
   3  -1  11 2546.09 246.230  32
   3   1  11 2599.77 248.688  32
   3  -1  12 87.6260 47.6385  32
   3   1  12 105.622 48.2006  32
   3  -1  12 87.1588 41.5263  28
  -3   2  14-8.88319 31.4908  50
   3   2 -14-20.2731 60.1281  47
  -3  -2  14 27.0701 30.3462  51
   3   2 -14 15.6588 42.9977   5
  -3   2  13 707.392 118.140  50
   3  -2 -13 577.682 132.522   7
   3   2 -13 568.545 171.980  47
   3  -2 -13 730.292 182.806  47
   3   2 -13 712.031 159.732   5
  -3  -2  13 724.365 121.370  51
  -3   2  12 727.274 142.278  50
   3  -2 -12 619.624 154.714   7
   3  -2 -12 711.552 201.943  47
   3   2 -12 663.690 219.591  47
  -3  -2  12 814.385 146.093  51
   3   2 -12 891.100 202.187   5
   3  -2 -11 1003.51 207.180   7
   3   2 -11 878.890 251.058  47
   3  -2 -11 1037.28 247.423  47
   3   2 -11 1274.38 251.711   5
  -3  -2  11 956.199 162.191  51
  -3   2  11 1471.19 196.814  50
   3   2 -10 567.101 158.937   7
   3   2 -10 576.786 183.737   5
   3  -2 -10 562.860 156.798   7
   3   2 -10 744.425 215.659  47
   3  -2 -10 364.482 164.078  47
   3   2  -9 17721.5 1036.21  47
   3  -2  -9 18275.7 957.515  11
   3  -2  -9 19195.5 1042.58  47
   3   2  -9 21660.6 1056.59   9
   3  -2  -9 19754.2 1056.55   9
   3  -2  -9 18278.5 874.097  17
   3   2  -9 18554.2 981.910   5
   3   2  -9 17279.2 878.895   7
   3  -2  -9 14073.6 839.144   7
   3   2  -8 106.973 71.9963   7
   3   2  -8 156.332 116.275  47
   3   2  -8 142.700 96.1622  10
   3  -2  -8 207.055 110.004  47
   3   2  -8 53.0023 84.0657   5
   3  -2  -8 68.3640 67.6356   7
   3   2  -8 133.302 94.5436   9
   3  -2  -8 204.339 113.387   9
   3  -2  -8 20.2601 50.8497  17
   3   2  -8 63.5642 58.2366  55
  -3  -2   8 244.543 89.8196  49
   3  -2  -7 33417.0 1330.88  10
   3   2  -7 33169.9 1259.36  55
   3  -2  -7 33114.3 1331.47   9
   3  -2  -7 31482.9 1224.68  17
   3   2  -7 31371.8 1230.20   7
   3   2  -6 9032.73 515.827  55
   3  -2  -6 9220.30 548.797  10
   3  -2  -6 8635.64 491.943  17
   3  -2  -6 10234.7 569.091   9
   3  -2  -5 111681. 3188.83  10
   3  -2  -5 104117. 3091.95  17
   3   2  -5 99276.4 3122.71   2
   3   2  -5 103832. 3128.83  55
   3   2  -4 77.0785 49.9159   2
   3  -2  -4 14.2893 62.0629  10
   3   2  -4 37.3507 31.4500  40
   3  -2  -4 57.3620 38.6203  39
   3  -2  -4 78.8202 44.2124  38
   3   2  -4 25.6823 40.7516  55
   3   2  -3 127988. 3791.53  55
   3   2  -3 132023. 3808.98   2
   3  -2  -3 140785. 3851.64  10
   3   2  -3 139670. 3771.80  40
   3  -2  -3 127137. 3779.33  39
   3  -2  -3 131716. 3721.78  38
   3  -2  -3 133068. 3747.99  17
   3   2  -2 5118.67 286.660  40
   3  -2  -2 5357.96 310.346  10
   3  -2  -2 4616.75 275.409  39
   3  -2  -2 4565.58 240.517  17
   3  -2  -2 5775.93 273.875  38
   3   2  -2 4327.79 269.555  55
   3  -2  -1 58497.7 1688.61  38
   3  -2  -1 55486.8 1743.34  36
   3  -2  -1 54178.0 1697.32  35
   3   2  -1 54473.5 1681.62  12
   3   2   0 528.258 79.5497  12
   3   2   0 686.709 101.283  40
   3  -2   0 693.595 88.7063  38
   3  -2   0 740.543 109.261  36
   3  -2   0 677.906 93.7391  35
   3   2   0 738.812 94.9230  52
   3   2   1 192449. 5667.72  12
   3  -2   1 213799. 5658.39  38
   3  -2   1 193939. 5671.04  35
   3   2   1 204528. 5682.48  40
   3  -2   1 195944. 5742.15  36
   3  -2   2 3622.61 283.876  36
   3  -2   2 3371.45 245.532  35
   3   2   2 4945.73 294.305  12
   3   2   2 4429.58 281.889  52
   3  -2   3 316854. 8828.04  36
   3   2   3 308546. 8771.33  12
   3   2   3 318407. 8765.17  35
   3  -2   3 298938. 8741.34  35
   3   2   4 543.111 124.989  12
   3  -2   4 492.758 110.721  35
   3   2   4 539.322 118.132  52
   3   2   5 82318.7 2665.51  12
   3  -2   5 77164.5 2583.39  53
   3   2   5 90428.6 2807.48   3
   3  -2   5 81937.7 2618.40  35
   3  -2   5 84599.1 2609.25  33
   3  -2   5 78683.3 2568.09  27
   3   2   5 87531.7 2635.07  52
   3   2   6 72.4226 66.2880  12
   3   2   6 57.3486 71.8761   3
   3  -2   6-21.3884 58.7300  35
   3  -2   6-20.2831 50.8423  33
   3  -2   6-20.1894 64.0140  53
   3   2   6 40.1279 44.9835  52
   3  -2   6 18.9851 56.3078  27
   3   2   7 1816.79 268.453  12
  -3   2  -7 1911.01 260.995   1
   3   2   7 2465.69 337.157   3
   3  -2   7 1998.71 252.025  53
   3  -2   7 2264.60 275.870  35
   3  -2   7 2573.67 289.937  33
   3   2   7 2709.08 295.214  33
   3  -2   7 2189.20 270.969  32
   3  -2   7 2201.34 260.759  27
   3   2   7 2351.35 301.260  53
   3   2   7 2298.54 269.274  52
   3   2   8 9875.62 634.399  53
   3   2   8 8349.80 556.755  33
   3  -2   8 9884.12 617.704  32
   3  -2   8 9120.21 568.299  27
   3   2   9 4765.43 390.304  33
   3  -2   9 5438.34 435.390  32
   3  -2   9 5376.21 406.201  27
   3   2   9 4572.76 408.725  53
   3  -2  10 120.521 81.2736  32
   3   2  10 159.925 80.8848  53
   3  -2  11 482.359 112.550  32
   3   2  11 377.333 100.617  32
   3  -2  11 327.582 88.4869  28
   3  -2  12 45.3865 40.7095  32
   3   2  12 17.6048 31.2126  32
  -3   3  14 25.5105 35.6764  50
   3   3 -14 37.3692 69.4730  47
  -3  -3  14 33.4710 33.8308  51
  -3  -3  13 7005.68 390.176  51
   3  -3 -13 7090.68 454.285   7
   3   3 -13 8154.12 595.311  47
   3   3 -13 8219.91 531.243   5
   3  -3 -13 7393.67 534.105  47
  -3   3  13 7472.66 401.909  50
   3  -3 -12 2543.43 290.784   7
   3   3 -12 2637.51 381.570  47
   3  -3 -12 2899.16 367.283  47
   3   3 -12 2704.34 338.834   5
  -3  -3  12 2529.38 244.281  51
  -3   3  12 2888.16 258.771  50
   3   3 -11 25957.7 1351.16  47
   3  -3 -11 26394.8 1301.47  47
   3   3 -11 24735.3 1229.08   5
   3  -3 -11 23333.9 1116.29   7
  -3  -3  11 26121.2 1034.75  51
  -3   3  11 26794.3 1033.45  50
   3   3 -10 4585.58 522.218  47
   3   3 -10 5300.04 502.349   5
  -3   3  10 5869.36 391.076  50
   3  -3 -10 4496.51 486.495  47
   3  -3 -10 4269.04 411.260   7
   3  -3  -9 14996.3 913.917  47
   3   3  -9 17874.8 1020.95  47
   3  -3  -9 15821.6 950.008   9
   3   3  -9 16887.8 927.538   9
   3  -3  -9 15015.8 871.761  11
   3  -3  -9 13130.4 759.321  17
   3   3  -9 15291.4 889.743   5
  -3  -3   8 8575.16 473.961  49
   3   3  -8 8859.04 664.842  47
   3  -3  -8 7924.74 612.750  47
   3  -3  -8 8330.32 596.024  11
   3  -3  -8 8716.75 641.665   9
   3  -3  -8 8468.07 557.589   8
   3  -3  -8 8918.13 557.554  17
   3   3  -8 9511.13 603.429  55
   3   3  -8 8288.78 596.231   5
  -3  -3   7 10997.9 539.537  49
   3   3  -7 12345.6 751.094  47
   3  -3  -7 11067.4 708.108  47
   3  -3  -7 13119.0 735.724   9
   3  -3  -7 12351.2 701.273  11
   3   3  -7 12183.5 680.467  55
   3  -3  -7 11707.7 656.361   8
   3  -3  -7 11189.7 628.422  17
   3   3  -7 11949.3 689.304   5
   3  -3  -6 21859.5 950.514  11
   3   3  -6 18689.1 918.810   2
   3  -3  -6 18727.3 859.943  17
   3   3  -6 23443.3 960.762  55
   3  -3  -5 16063.2 692.370  39
   3   3  -5 15703.9 764.214   2
   3  -3  -5 16244.6 718.456  17
   3  -3  -5 18154.9 793.761  11
   3   3  -5 16367.0 760.106  55
   3   3  -4 8604.49 484.313   2
   3  -3  -4 9459.29 460.302  39
   3  -3  -4 8988.27 411.895  38
   3  -3  -4 8500.83 444.232  17
   3  -3  -4 9557.36 512.979  11
   3   3  -4 9091.51 490.152  55
   3  -3  -3 25748.6 971.971  11
   3  -3  -3 23907.3 900.320  39
   3  -3  -3 24884.5 879.839  17
   3  -3  -3 27353.9 892.095  38
   3   3  -3 25390.2 939.493  55
   3   3  -3 26146.6 966.481   2
   3  -3  -2 62037.7 1908.00  11
   3  -3  -2 61428.1 1869.02  39
   3  -3  -2 61815.4 1825.80  38
   3   3  -2 57259.6 1843.18  55
   3   3  -1 2811.58 199.935  12
   3  -3  -1 3319.73 217.618  38
   3  -3  -1 3473.66 244.719  36
   3   3  -1 3069.62 208.491  55
   3   3   0 24502.6 881.794  12
   3  -3   0 26075.4 970.266  36
   3  -3   0 25762.1 901.870  35
   3   3   1 11873.3 520.289  12
   3  -3   1 13186.2 528.477  38
   3  -3   1 13433.4 610.942  36
   3  -3   1 11442.9 514.698  35
   3   3   1 12990.7 540.145  52
   3   3   2 1275.36 152.758  52
   3   3   2 1206.14 146.564  12
   3  -3   2 1109.67 166.880  36
   3  -3   2 900.631 122.580  35
   3   3   3 6543.51 409.394  12
   3  -3   3 6459.56 373.385  35
   3  -3   3 6963.10 462.367  36
   3   3   3 7373.56 423.802  52
   3   3   4 1176.20 179.190  12
   3   3   4 1120.66 200.759   3
   3  -3   4 1456.78 212.066  36
   3  -3   4 1157.33 163.258  35
   3  -3   4 1073.21 154.610  27
   3   3   4 1296.95 179.442  52
   3   3   5 12230.2 680.534  12
   3   3   5 11615.6 716.040   3
   3  -3   5 11811.3 614.640  35
   3  -3   5 11606.9 612.329  33
   3  -3   5 12966.7 642.767  32
   3  -3   5 11878.1 610.519  27
   3   3   5 10869.0 689.383  18
   3   3   5 12883.8 658.927  52
   3   3   5 11357.2 637.935  50
   3   3   6 16186.0 847.722  12
   3  -3   6 15247.3 762.285  35
   3   3   6 13545.3 836.685  18
   3  -3   6 16856.5 803.278  32
   3   3   6 16601.3 913.275   3
  -3   3  -6 16852.9 817.373   1
   3  -3   6 16506.9 777.418  27
   3   3   6 17049.8 827.422  52
   3   3   7 5792.40 483.614  12
   3   3   7 5026.57 485.764  18
   3  -3   7 6471.94 469.932  32
   3  -3   7 5418.04 423.831  27
   3   3   7 6530.43 470.952  52
   3   3   7 6352.87 541.079   3
   3   3   8 1928.09 253.737  33
   3  -3   8 2615.10 300.631  32
   3  -3   8 2614.99 286.877  27
   3   3   8 2614.21 314.944  53
   3  -3   9 6043.41 458.901  32
   3  -3   9 6340.62 439.465  27
   3   3   9 5887.17 458.325  53
   3  -3  10 205.119 90.1828  28
   3  -3  10 415.163 116.106  32
   3  -3  10 312.500 97.8062  27
   3   3  10 243.137 91.6906  53
   3  -3  11 137.321 59.4154  28
   3  -3  11 166.434 72.9599  32
   3   3  11 13.8538 46.6447  32
   3   3  11 91.0335 56.5066  53
   3   4 -14 372.634 102.061  47
  -3  -4  14 585.475 81.7970  51
  -3   4  14 545.516 80.4177  50
   3  -4 -13 1050.53 155.070   7
   3   4 -13 1033.76 205.334  47
  -3   4  13 1287.40 151.097  50
   3   4 -13 1502.90 210.186   5
  -3   4  13 1258.12 151.562  53
  -3  -4  13 1179.77 140.260  51
  -3   4  12 259.207 87.0240  50
   3  -4 -12 160.491 84.2404   7
   3   4 -12 100.655 130.351  47
   3  -4 -12 113.875 105.921  47
   3   4 -12 428.796 150.266   5
  -3   4  12 78.5387 63.6139  53
  -3  -4  12 129.119 72.0344  51
   3   4 -11 23051.7 1249.41  47
   3  -4 -11 23081.2 1182.89  47
   3   4 -11 21291.8 1119.60   5
  -3  -4  11 24234.4 959.378  51
  -3   4  11 23710.0 947.031  50
   3   4 -10 6548.21 621.782  47
   3  -4 -10 5969.71 557.260  47
   3   4 -10 6689.95 565.082   5
  -3   4  10 6894.08 434.551  50
   3   4  -9 3545.89 441.808  47
   3  -4  -9 3336.68 394.081  11
   3   4  -9 3649.49 386.080  55
   3   4  -9 3724.15 407.420   9
   3  -4  -9 2866.66 323.656  17
   3  -4  -9 2852.58 328.863   8
   3   4  -9 3391.85 393.287   5
  -3  -4   9 2668.34 274.937  16
   3  -4  -9 3794.04 429.195  47
  -3   4   9 3526.13 291.595  50
   3   4  -8 32706.8 1468.92  47
   3  -4  -8 31411.6 1400.03  47
   3  -4  -8 31479.0 1372.77  11
   3  -4  -8 29888.3 1288.13   8
   3  -4  -8 28678.5 1249.31  17
   3   4  -8 31648.3 1365.53   5
  -3  -4   8 31723.6 1155.17  49
   3   4  -8 31921.0 1352.37  55
  -3  -4   8 29219.2 1185.15  14
  -3  -4   7 310.756 99.2954  49
   3   4  -7 425.921 148.929  47
   3  -4  -7 210.971 114.848  11
   3   4  -7 292.711 131.561   2
   3  -4  -7 460.701 128.104  17
   3   4  -7 479.823 147.377   5
   3  -4  -7 284.793 113.232   8
   3  -4  -7 640.551 174.059  47
  -3  -4   7 268.084 90.5277  14
   3  -4  -6 51438.4 1818.70  47
   3   4  -6 44269.1 1767.37   2
  -3  -4   6 46142.4 1539.56  49
   3  -4  -6 40068.6 1670.90   8
   3  -4  -6 45928.7 1681.45  17
   3   4  -6 51056.6 1759.13   5
   3  -4  -6 53023.3 1809.99  11
   3  -4  -6 52574.8 1664.45  30
  -3  -4   6 49821.4 1599.91  14
   3  -4  -5 7864.88 439.735  39
   3   4  -5 7261.53 501.204   2
   3  -4  -5 7290.24 456.078  17
   3  -4  -5 8498.29 527.509  11
   3  -4  -4 30400.9 1159.19  11
   3   4  -4 28654.2 1133.54   2
   3  -4  -4 29126.9 1045.39  39
   3  -4  -4 27596.9 1051.26  17
   3  -4  -3 44389.5 1513.62  11
   3   4  -3 40744.8 1473.77   2
   3  -4  -3 42837.5 1415.25  39
   3   4  -3 43529.4 1461.59  55
   3   4  -2 22640.0 859.893  55
   3  -4  -2 24267.6 935.256  11
   3  -4  -2 23242.1 864.611  36
   3   4  -1 7124.77 365.570  12
   3   4  -1 7301.73 399.952  46
   3  -4  -1 7183.29 398.608  36
   3  -4   0 4258.44 308.246  36
   3  -4   0 3904.12 255.858  35
   3   4   0 3710.51 244.974  12
  -3  -4  -1 4238.65 252.168  13
   3   4   1 3803.25 265.139  12
   3  -4   1 3783.05 260.374  35
   3  -4   2 118.194 76.5042  36
   3  -4   2 47.5552 37.7118  35
   3   4   2-13.7096 43.4828  12
   3   4   2 117.151 59.1984  52
   3   4   3 12951.9 638.788  12
   3  -4   3 13130.9 717.136  36
   3  -4   3 12571.1 584.401  35
   3   4   3 14624.3 669.222  52
   3   4   4 3307.11 314.387  12
   3  -4   4 4242.76 294.875  19
   3  -4   4 3602.23 364.166  36
   3   4   4 3638.50 371.962   3
  -3   4  -4 3401.41 295.093   1
   3  -4   4 3850.33 306.067  27
   3   4   4 4048.25 336.878  52
   3   4   4 3623.03 323.463  50
   3   4   5 167.193 108.782   3
   3   4   5 248.502 98.7132  12
  -3   4  -5 451.408 123.004   1
   3  -4   5 547.955 117.919  19
   3  -4   5 407.255 112.305  32
   3  -4   5 427.673 111.778  27
   3   4   5 492.660 127.547  52
   3   4   6 7006.91 523.183  12
   3   4   6 7316.17 580.660   3
   3  -4   6 7587.80 448.112  19
   3   4   6 6559.06 556.532  18
   3  -4   6 7412.73 493.149  32
  -3   4  -6 6987.17 495.902   1
   3  -4   6 7232.71 477.602  27
   3   4   6 7358.54 514.085  52
   3   4   6 7221.29 520.541  50
   3   4   7 2102.93 312.401   3
   3  -4   7 1847.97 252.382  32
   3  -4   7 1948.83 245.542  28
   3  -4   7 2036.98 250.824  27
   3   4   7 1786.47 256.191  50
  -3  -4  -8 4640.93 358.741   7
   3   4   8 3670.30 410.762   3
   3  -4   8 4116.63 358.137  27
   3  -4   8 4589.87 387.057  32
   3  -4   8 3849.50 350.050  28
   3   4   8 3613.92 348.153  50
  -3  -4  -9 48.8561 57.7436   7
   3  -4   9 124.961 77.4430  32
   3  -4   9 18.9557 67.2078  28
   3  -4   9 18.3721 68.3176  27
  -3  -4 -10 753.744 126.714   7
   3  -4  10 1205.12 178.466  32
   3  -4  10 871.512 144.760  28
   3  -4  11 249.899 69.1683  28
   3   4  11 206.368 70.9716  32
  -3   5  13 118.706 53.3983  50
   3   5 -13 247.410 107.079  47
  -3   5  13 289.778 75.1175  53
  -3  -5  13 168.428 59.5310  51
  -3   5  12 376.015 94.6854  50
   3   5 -12 397.330 145.679  47
  -3   5  12 252.614 90.2169  53
   3   5 -12 416.889 132.188   5
  -3  -5  12 422.047 95.5834  51
   3   5 -11 2822.25 388.049  47
   3  -5 -11 3041.61 371.024  47
   3   5 -11 3385.16 378.633   5
  -3  -5  11 3518.31 288.591  51
  -3   5  11 3230.83 273.948  50
   3   5 -10 1392.09 299.265  47
   3  -5 -10 1418.52 266.439  47
   3   5 -10 1162.13 238.810   5
   3  -5 -10 1145.70 203.880   8
  -3   5  10 1527.81 199.388  50
   3   5  -9 16245.9 1004.48  47
   3  -5  -9 15899.4 937.067  47
   3  -5  -9 15896.7 853.191   8
   3   5  -9 15603.7 907.076   5
  -3  -5   9 15355.1 734.341  16
  -3  -5   8 75308.4 2168.13  49
   3   5  -8 76927.0 2599.57  47
   3  -5  -8 68505.7 2445.76  47
   3   5  -8 60841.1 2418.82   2
   3  -5  -8 63450.3 2310.88   8
   3  -5  -8 60687.2 2255.17  17
   3   5  -8 65652.6 2379.75   5
  -3  -5   8 62783.4 2133.88  16
   3  -5  -8 66134.1 2395.94  11
  -3  -5   8 63636.7 2175.81  14
  -3  -5   7 4793.14 333.028  49
   3   5  -7 4929.11 484.004  47
   3  -5  -7 4267.72 435.234  47
   3  -5  -7 4776.43 453.110  11
   3   5  -7 3442.74 412.902   2
   3   5  -7 5514.06 459.647   5
   3  -5  -7 4284.74 410.063   8
   3  -5  -7 3582.08 360.222  17
  -3  -5   7 4255.90 329.695  16
  -3  -5   7 3884.29 328.066  14
   3  -5  -6 83230.3 2540.98  47
   3  -5  -6 83017.4 2512.03  11
   3   5  -6 67683.4 2455.17   2
   3   5  -6 78178.5 2436.38   5
   3  -5  -6 85015.4 2352.02  30
  -3  -5   6 75033.4 2235.38  14
   3  -5  -5 2238.00 283.964  11
   3   5  -5 1886.46 208.759  48
   3  -5  -5 1938.80 270.061  47
   3   5  -5 2854.54 315.970   2
   3  -5  -5 1915.62 229.978  30
   3  -5  -5 1045.35 187.245   8
   3  -5  -4 49019.8 1736.94  11
   3   5  -4 46799.5 1721.45   2
   3   5  -3 305.586 102.772   2
   3  -5  -3 78.6192 58.4573  11
   3   5  -3 250.011 85.7328  55
   3   5  -2 63154.0 2034.03  46
   3  -5  -2 62247.7 2042.72  11
   3  -5  -2 61907.2 1959.70  36
   3   5  -1 1115.62 138.737  12
   3   5  -1 1367.79 180.812  46
   3  -5  -1 1399.43 172.344  36
   3   5   0 146695. 4307.61  12
   3  -5   0 159132. 4448.53  36
  -3  -5  -1 33.6306 35.5814  13
   3  -5   1 38.5234 48.3097  36
   3   5   2 47569.2 1634.20  12
   3   5   2 46471.7 1834.41   6
   3  -5   2 51319.5 1609.75  20
   3  -5   2 50192.1 1596.49  19
   3  -5   2 52025.7 1814.01  36
  -3  -5  -2 50574.0 1592.53  13
   3   5   3 467.548 110.546  12
   3   5   3 630.361 155.339   3
   3  -5   3 471.803 109.709  20
   3  -5   3 462.004 103.306  19
   3  -5   3 506.664 145.363  36
   3  -5   3 406.214 106.091  27
   3   5   3 505.825 124.025  52
   3   5   4 53758.3 1833.43  52
   3   5   4 52196.5 1800.67  12
   3  -5   4 55168.3 1710.32  20
   3  -5   4 50797.9 1685.29  19
   3  -5   4 47599.8 1899.80  36
   3  -5   4 51194.4 1732.69  27
   3   5   4 49739.4 1909.96   3
   3   5   4 48121.5 1785.90  50
   3   5   5 507.314 139.879  50
   3   5   5 642.961 167.614   3
   3   5   5 546.651 149.511  12
   3  -5   5 570.519 125.109  19
   3  -5   5 468.939 158.162  36
   3  -5   5 365.460 112.874  32
   3  -5   5 518.516 125.306  27
   3   5   5 601.986 145.158  52
   3  -5   6 39415.3 1406.57  27
   3   5   6 36923.0 1458.21  12
   3   5   6 36695.0 1547.79   3
   3  -5   6 35593.0 1313.95  19
   3  -5   6 36568.2 1396.66  32
   3   5   6 36127.8 1448.55  52
   3  -5   6 34170.3 1349.34  28
   3   5   6 35236.8 1439.24  50
   3   5   7 457.953 143.538  50
   3  -5   7 588.930 137.183  28
   3  -5   7 392.414 117.893  32
   3   5   7 364.290 144.940   3
   3  -5   7 634.469 152.720  27
  -3  -5  -8 10026.8 553.590   7
   3  -5   8 8823.05 538.095  28
   3  -5   8 9137.65 549.618  27
   3   5   8 9089.70 636.153   3
   3  -5   8 8963.90 558.467  32
   3  -5   9 1653.90 221.228  32
   3  -5   9 1733.75 215.313  28
  -3  -5  -9 1846.27 209.771   7
   3  -5  10 2276.79 219.159  28
  -3  -5 -10 2265.16 205.503   7
   3  -5  11 79.6494 40.9830  28
  -3  -5 -11 115.396 41.4365   7
   3   5  11 89.4477 48.6297  32
  -3   6  13 15.5750 28.9694  50
   3   6 -13 36.7445 54.4985  47
  -3   6  13 85.6947 45.2951  53
  -3   6  12 43.8880 40.8041  50
   3   6 -12 26.6089 78.9247  47
  -3   6  12 53.7752 49.9921  53
  -3  -6  12 21.1600 35.5929  51
   3   6 -11 33.0137 74.0434  47
   3  -6 -11 81.6539 101.214  47
   3  -6 -11 99.2992 77.1465   8
  -3  -6  11 81.7538 52.9490  51
   3   6 -10 8410.53 693.976  47
   3  -6 -10 9397.58 673.132  47
   3  -6 -10 9634.10 608.304   8
  -3  -6  10 9747.26 520.593  16
   3   6  -9 6024.62 580.938  47
   3  -6  -9 5077.67 493.197  47
   3  -6  -9 5212.31 454.099   8
  -3  -6   9 5089.04 376.825  16
   3   6  -8 41375.6 1789.08  47
   3  -6  -8 41500.1 1718.44  47
   3  -6  -8 38240.8 1600.29   8
  -3  -6   8 41447.8 1470.92  16
   3  -6  -7 353.971 132.498  11
   3   6  -7 240.117 127.773   2
   3  -6  -7 373.325 156.160  47
   3  -6  -7 222.595 100.270  17
   3  -6  -7 382.628 113.145  30
   3  -6  -7 245.407 118.642   8
  -3  -6   7 294.773 113.609  16
   3  -6  -6 8061.97 588.960  11
   3  -6  -6 8291.75 606.128  47
   3   6  -6 7823.89 602.937   2
   3  -6  -6 8600.62 526.877  30
  -3  -6   6 7800.90 460.605  16
   3  -6  -5 14743.4 738.535  45
   3  -6  -5 15891.8 836.279  11
   3  -6  -5 17269.0 904.280  47
   3   6  -5 15857.6 859.286   2
   3  -6  -5 15551.5 720.819  31
   3  -6  -5 17160.8 800.921  30
  -3  -6   5 15687.8 688.615  16
   3  -6  -4 345.725 137.085  47
   3  -6  -4 485.308 127.780  45
   3   6  -4 390.941 126.028   2
   3  -6  -4 334.462 123.247  11
   3   6  -4 376.473 99.4591  48
   3  -6  -4 451.012 106.530  31
   3  -6  -4 501.594 130.936  30
  -3  -6   4 500.300 104.532  16
   3   6  -3 59517.3 1958.95  48
   3   6  -3 65342.9 2107.68   2
   3   6  -3 63959.1 2141.03   6
   3  -6  -3 57312.9 1983.19  45
   3  -6  -3 54988.7 2001.57  44
   3  -6  -3 64379.5 1987.68  31
   3  -6  -3 56756.6 2033.35  30
   3   6  -2 4539.66 339.254  48
   3   6  -2 4405.51 367.742  46
   3   6  -2 4547.97 425.558   4
   3   6  -2 5157.72 423.329   6
   3  -6  -2 4294.27 367.771  44
   3   6  -1 98928.8 3046.21  48
   3   6  -1 98684.1 3232.26   4
   3   6  -1 105384. 3135.12  46
   3  -6  -1 93793.3 3093.99  44
   3   6  -1 104850. 3218.69   6
   3  -6  -1 99278.9 3036.19  36
   3   6   0 18.3703 61.7803  48
   3  -6   0 31.5501 39.5439  22
   3   6   0 26.0474 58.3995   4
   3  -6   0-20.8242 99.0409  44
   3  -6   0-22.5829 62.0110  41
   3  -6   0 11.7819 56.0358  20
   3   6   0-25.1287 109.100   6
   3  -6   0 93.4119 69.4609  36
  -3  -6  -1 79853.0 2307.58  13
   3   6   1 71448.6 2399.18  48
   3  -6   1 67763.0 2412.69  44
   3   6   1 74526.8 2561.70   6
   3  -6   1 78197.3 2284.73  20
   3  -6   1 79421.5 2515.42  41
   3  -6   1 76904.5 2270.89  19
   3  -6   1 81614.5 2491.00  36
   3  -6   1 63090.2 2376.19  16
   3   6   1 69458.9 2276.96  12
   3   6   1 76521.9 2573.64   4
   3   6   2 1002.65 153.674  12
   3   6   2 1070.79 213.763   4
   3  -6   2 1039.22 154.333  20
   3   6   2 829.234 195.617   6
   3  -6   2 1300.48 162.224  19
   3  -6   2 852.757 179.230  36
  -3  -6  -2 1063.47 149.818  13
   3  -6   2 823.926 169.804  16
   3   6   3 59771.1 2117.77  12
   3  -6   3 68942.9 2107.30  20
   3  -6   3 69132.8 2255.74  41
   3  -6   3 65971.9 2090.98  19
   3  -6   3 69011.1 2142.29  27
   3  -6   3 67352.3 2347.72  36
   3   6   3 63092.3 2330.62   3
   3   6   4 1327.00 203.112  12
   3  -6   4 2036.86 223.238  20
   3  -6   4 1731.81 216.797  27
   3  -6   4 1681.14 202.272  19
   3  -6   4 1479.61 258.967  36
   3   6   4 2200.15 306.691   3
   3   6   4 2070.47 267.772  52
   3   6   5 41758.0 1570.27  12
   3  -6   5 41653.2 1469.83  19
   3  -6   5 40682.5 1703.29  36
   3   6   5 39444.8 1680.95   3
   3  -6   5 43171.7 1544.66  32
   3  -6   5 43065.8 1529.05  27
   3   6   5 43489.8 1622.44  52
   3  -6   6 2921.82 303.012  28
   3  -6   6 3824.43 310.987  19
   3   6   6 3818.77 413.231   3
   3  -6   6 3548.77 331.987  32
   3  -6   6 3830.28 338.278  27
   3   6   7 28460.3 1299.25   3
   3  -6   7 30640.4 1112.54  19
   3  -6   7 27225.5 1137.39  28
  -3  -6  -8 2152.23 237.884   7
   3  -6   8 1732.83 218.305  28
  -3  -6  -9 314.830 92.4675   7
   3  -6   9 258.668 88.9557  28
  -3  -6 -10 10.4769 37.1409   7
   3  -6  10 11.2954 40.0424  28
   3   7 -12 588.064 143.560  47
  -3   7  12 765.333 118.113  53
   3   7 -11 5826.93 504.972  47
   3  -7 -11 6656.44 432.461   8
   3   7 -10 2058.43 326.055  47
   3  -7 -10 1780.89 241.913   8
  -3  -7  10 1399.75 180.288  16
   3   7  -9 3397.77 428.494  47
   3  -7  -9 3785.89 416.201  47
   3  -7  -9 3728.58 377.646   8
  -3  -7   9 4455.58 341.866  16
   3   7  -8 5076.01 536.697  47
   3  -7  -8 5866.36 533.765  47
   3  -7  -8 5580.48 477.080   8
  -3  -7   8 5660.88 404.628  16
   3  -7  -7 4475.79 466.132  47
   3  -7  -7 4407.36 418.627   8
   3  -7  -7 4546.46 380.155  30
  -3  -7   7 4099.26 339.725  16
   3  -7  -6 192.340 101.650  47
   3   7  -6-32.6768 73.2738   2
   3  -7  -6 44.7520 66.3783  30
   3  -7  -6 78.5793 77.6974   8
  -3  -7   6 203.264 104.012  16
   3   7  -5 11228.1 738.448   2
   3  -7  -5 11564.3 651.821  45
   3  -7  -5 10182.2 652.400   8
   3  -7  -5 11675.3 629.280  31
   3  -7  -5 13285.8 708.850  30
  -3  -7   5 12630.1 604.443  16
   3   7  -4 2520.00 267.589  48
   3  -7  -4 2855.02 303.176  45
   3   7  -4 3210.70 351.366   2
   3   7  -4 2974.37 355.660   6
   3  -7  -4 2880.17 284.687  31
  -3  -7   4 3439.29 277.645  16
   3  -7  -4 3010.24 321.770  30
   3   7  -3 14981.3 737.559  48
   3   7  -3 16662.0 946.123   4
   3  -7  -3 15352.5 771.742  45
   3  -7  -3 14624.6 793.418  44
   3   7  -3 16407.6 881.635   6
   3  -7  -3 16535.5 767.075  31
   3  -7  -3 16049.3 823.662  30
   3   7  -2 2690.43 278.220  48
   3   7  -2 2724.09 354.761   4
   3   7  -2 3077.68 325.534  46
   3  -7  -2 2797.62 296.803  45
   3   7  -2 2906.45 343.177   6
   3  -7  -2 2486.00 313.734  44
   3  -7  -2 3001.56 289.093  31
   3  -7  -2 2071.15 269.515  30
   3  -7  -2 2679.54 255.663  29
   3   7  -1 1021.16 173.399  48
   3   7  -1 1222.49 206.701  46
   3  -7  -1 963.213 180.028  45
   3   7  -1 881.771 197.955   4
   3  -7  -1 1117.66 213.580  44
   3  -7  -1 1103.14 197.864  41
   3   7  -1 1358.37 239.175   6
   3  -7  -1 1195.51 172.365  29
   3   7   0 509.882 135.400  48
   3   7   0 481.882 155.307   4
   3  -7   0 482.382 155.907  44
   3  -7   0 541.823 122.836  29
   3  -7   0 406.228 100.545  20
   3  -7   0 281.462 111.912  41
   3  -7   0 506.783 119.926  22
   3   7   0 441.580 151.833   6
   3  -7   0 531.527 130.342  36
  -3  -7  -1 3170.44 274.164  13
   3   7   1 3375.60 336.393  48
   3   7   1 2504.13 345.290   6
   3  -7   1 2893.38 336.047  44
   3  -7   1 2884.51 250.240  20
   3  -7   1 3324.23 354.436  41
   3  -7   1 2646.66 304.382  36
   3  -7   1 2563.40 258.596  29
   3   7   1 2932.74 362.544   4
   3   7   2 5520.85 448.416  48
   3  -7   2 4813.21 343.318  20
  -3  -7  -2 4989.86 358.264  13
   3  -7   2 6198.26 484.977  41
   3  -7   2 5611.89 361.375  19
   3  -7   2 4897.58 435.358  36
   3  -7   2 4609.35 417.791  16
   3  -7   2 5777.70 396.168  29
   3   7   2 4529.93 461.608   4
  -3  -7  -3 128.239 71.9770  13
   3   7   3 120.706 89.5795   3
   3  -7   3 203.386 90.4252  29
   3  -7   3 109.916 96.4855  20
   3  -7   3 121.504 94.4419  41
   3  -7   3 156.747 80.6102  19
   3  -7   3 141.614 84.0868  36
   3  -7   3 149.835 92.9229  16
   3  -7   4 5551.93 377.842  19
   3  -7   4 4936.79 474.768  36
   3   7   4 5410.75 496.330   3
   3  -7   4 4950.08 383.194  29
   3  -7   5 692.813 149.534  29
   3   7   5 1082.10 225.689   3
   3  -7   5 928.087 164.209  19
   3  -7   5 767.752 154.472  28
   3  -7   6 1709.52 228.637  28
   3  -7   6 1573.12 214.661  29
   3   7   6 1838.74 285.631   3
  -3  -7  -7 1485.39 193.038   8
   3  -7   7 847.756 155.639  29
   3  -7   7 1205.24 185.544  28
   3  -7   8 545.861 116.835  29
  -3  -7  -8 797.865 143.971   7
   3  -7   8 575.316 126.390  28
  -3  -7  -8 530.723 107.791   8
   3  -7   9 1656.85 171.302  21
   3  -7   9 1754.18 186.451  28
  -3  -7  -9 2008.93 192.397   7
  -3  -7 -10 33.4658 35.0932   7
   3  -7  10 38.8032 32.5522  21
   3  -7  10-25.7889 33.3826  28
   3   8 -12 812.996 146.113  47
  -3   8  12 974.546 113.428  53
   3   8 -11 23.2384 63.8154  47
   3   8 -11 20.0565 59.4913   6
   3  -8 -11 52.4116 52.9662  34
   3  -8 -11 29.3351 52.0020   8
  -3  -8  11 49.2570 44.1816  16
  -3   8  11 12.3867 41.6650  53
   3   8 -10 6306.56 529.214  47
   3  -8 -10 5998.46 426.315   8
  -3  -8  10 6621.13 378.762  16
   3   8  -9 3587.11 423.417  47
   3  -8  -9 3794.53 359.902   8
  -3  -8   9 3878.11 304.479  16
   3  -8  -8 6769.64 515.907   8
  -3  -8   8 7751.62 464.475  16
   3  -8  -7 4246.65 402.918   8
  -3  -8   7 4637.39 355.386  16
   3  -8  -7 4482.23 384.454  30
   3  -8  -6 10335.0 621.612  45
   3   8  -6 11948.0 775.846   6
   3  -8  -6 11088.0 680.543   8
  -3  -8   6 11240.4 587.039  16
   3  -8  -6 11474.6 666.392  30
   3   8  -5 17302.0 957.093   6
   3  -8  -5 14905.7 765.413  31
  -3  -8   5 16113.9 733.223  16
   3  -8  -5 18321.4 882.192  30
   3  -8  -5 15454.3 800.816  45
   3   8  -4 9497.52 744.574   4
  -3   8   4 9710.33 517.509  46
   3  -8  -4 9224.93 584.247  45
   3   8  -4 10491.9 710.208   6
   3  -8  -4 9596.90 573.721  31
   3  -8  -4 10275.2 642.107  30
   3   8  -4 8383.47 538.018  48
   3   8  -3 23567.7 1043.84  48
   3   8  -3 26744.0 1327.43   4
   3  -8  -3 26051.9 1107.26  45
   3   8  -3 25495.0 1230.15   6
   3  -8  -3 26596.9 1088.33  31
   3  -8  -3 24529.0 1134.70  30
   3   8  -2 6354.59 462.771  48
   3   8  -2 7291.87 553.291  46
   3  -8  -2 7075.71 493.258  45
   3   8  -2 7826.43 644.765   4
   3   8  -2 6071.70 536.242   6
   3  -8  -2 7400.10 488.865  31
   3  -8  -2 5922.87 483.556  30
   3   8  -1 30248.0 1430.70   4
   3   8  -1 30324.9 1257.74  48
  -3  -8   1 29987.6 1177.60  13
   3  -8  -1 32098.9 1256.89  45
   3   8  -1 30419.9 1408.73   6
   3  -8  -1 33162.5 1342.01  41
   3  -8  -1 30991.9 1202.06  29
  -3  -8   0 17956.6 813.134  13
   3   8   0 18184.1 902.234  48
   3  -8   0 18224.9 855.363  45
   3   8   0 16247.2 981.110   6
   3  -8   0 18834.5 953.538  41
   3  -8   0 19298.1 846.492  29
   3   8   0 17647.0 1014.62   4
   3   8   1 63689.3 2284.12  48
   3  -8   1 65551.9 2192.98  22
   3   8   1 62316.1 2446.75   6
   3  -8   1 70988.2 2387.94  41
   3  -8   1 68653.6 2195.09  29
  -3  -8  -1 66557.9 2165.02  13
   3   8   1 63645.0 2439.47   4
  -3  -8  -2 6661.35 437.050  13
   3   8   2 6585.97 511.800  48
   3  -8   2 6619.93 518.325  41
   3  -8   2 6318.60 504.887  36
   3  -8   2 6793.74 456.606  29
   3   8   3 84339.0 2805.23  48
   3  -8   3 84704.0 2777.24  41
   3   8   3 76203.7 2845.83   3
   3  -8   3 85795.5 2667.43  29
   3  -8   4 5410.78 429.776  41
   3   8   4 4569.62 463.123   3
   3  -8   4 5469.57 403.482  29
   3  -8   4 4923.52 388.940  28
   3   8   5 43159.8 1747.35   3
   3  -8   5 43665.2 1559.20  29
   3  -8   5 44079.0 1574.74  28
   3  -8   6 7420.55 470.880  29
   3  -8   6 7859.98 487.710  28
  -3  -8  -7 3010.58 255.226   8
   3  -8   7 2362.31 236.808  29
   3  -8   7 2414.67 244.581  28
  -3  -8  -8 826.229 131.794   7
   3  -8   8 774.202 121.787  29
   3  -8   8 588.540 114.016  28
  -3  -8  -8 895.913 126.239   8
  -3  -8  -9 708.314 101.594   7
   3  -8   9 846.825 113.349  22
   3   9 -11 314.048 94.7821  47
   3  -9 -11 252.340 64.8094  34
  -3  -9  11 322.582 63.5803  16
  -3   9  11 262.114 66.0985  53
   3   9 -10 5350.01 437.002  47
   3  -9 -10 6098.36 382.810   8
  -3  -9  10 5556.53 320.437  16
   3   9  -9 821.198 176.602   6
   3  -9  -9 671.575 144.751   8
  -3  -9   9 775.122 129.548  16
   3   9  -8 11962.5 734.371   6
   3  -9  -8 11218.0 647.826   8
  -3  -9   8 12352.8 596.189  16
   3   9  -7 1112.78 230.619   6
  -3  -9   7 1193.27 174.089  16
   3  -9  -7 1054.31 189.808  30
   3  -9  -7 1128.77 199.915   8
   3  -9  -6 20102.5 911.680  45
  -3  -9   6 21567.8 875.874  16
   3  -9  -6 19806.7 945.215  30
   3   9  -6 19946.9 1061.28   6
   3   9  -5 122.410 112.106   4
   3  -9  -5 128.008 117.227  45
   3   9  -5 162.012 109.037   6
   3  -9  -5 123.201 83.0809  31
   3  -9  -5 267.759 112.573  30
  -3  -9   5 112.942 74.6719  16
   3   9  -4 20241.7 1171.15   4
   3  -9  -4 20065.2 934.101  45
   3  -9  -4 19221.4 907.292  31
   3  -9  -4 20203.5 978.780  30
   3   9  -4 19542.5 1058.92   6
   3   9  -3 886.561 169.148  48
   3  -9  -3 737.987 180.165  45
   3   9  -3 592.070 198.907   4
   3   9  -3 769.931 203.088   6
   3  -9  -3 712.280 152.446  31
   3  -9  -3 827.929 184.541  30
   3   9  -2 47567.4 1990.37   4
   3   9  -2 45745.1 1708.00  48
   3  -9  -2 51121.7 1752.49  45
   3   9  -2 46774.2 1908.48   6
   3  -9  -2 44732.0 1689.25  31
   3  -9  -2 45158.0 1749.65  30
   3   9  -1 24.0457 71.3259  48
   3   9  -1 224.669 151.350   4
   3  -9  -1 20.2521 68.1173  29
   3  -9  -1 43.5263 103.512  45
   3  -9  -1 103.622 76.8411  41
   3  -9  -1 21.8219 48.9379  31
   3   9   0 45359.5 1769.39  48
   3  -9   0 49857.3 1729.34  45
   3  -9   0 50284.4 1852.20  41
   3   9   0 45747.4 1962.29   4
   3  -9   0 47420.6 1704.54  29
   3   9   1 888.492 189.004  48
   3   9   1 758.154 215.406   4
   3  -9   1 1128.79 215.079  41
   3  -9   1 783.799 157.802  29
   3   9   2 24751.8 1131.39  48
   3  -9   2 23840.2 1024.87  22
   3  -9   2 24068.9 1115.58  41
   3  -9   2 23235.0 1008.50  29
   3   9   3 3829.34 383.722  48
   3  -9   3 4083.33 357.101  22
   3  -9   3 3814.12 372.162  41
   3   9   3 4024.73 434.767   3
   3  -9   3 3810.46 334.616  29
   3   9   4 4808.54 416.973  48
   3  -9   4 3659.13 348.591  41
   3   9   4 4711.03 458.132   3
   3  -9   4 4840.99 365.529  29
   3   9   5 7335.36 557.683   3
  -3  -9  -5 8299.79 472.834   8
   3  -9   5 7531.83 464.562  29
  -3  -9  -6 4363.01 308.073   8
   3  -9   6 3625.22 294.762  29
   3  -9   7 144.412 66.9174  22
  -3  -9  -7 132.604 66.6484   7
   3  -9   7 186.887 67.1511  29
  -3  -9  -7 293.995 83.5110   8
   3  -9   8 2713.87 214.735  22
  -3  -9  -8 3409.08 217.885   8
   3  -9   8 2872.42 207.211  29
  -3  -9  -8 3465.11 229.545   7
   3 -10 -10 97.9627 44.0283  34
  -3 -10  10 140.521 47.2222  16
   3  10 -10 100.428 48.0974  56
   3 -10  -9 108.937 61.1191   8
  -3 -10   9 95.1227 55.6379  16
   3  10  -8 6322.91 513.224   4
   3 -10  -8 5627.95 386.081   8
  -3 -10   8 6259.38 362.322  16
   3  10  -7 2327.21 338.332   4
  -3 -10   7 2580.42 231.592  16
   3 -10  -7 2005.43 236.076  30
   3  10  -6 8314.29 675.888   4
   3 -10  -6 8384.78 492.709  45
  -3 -10   6 8170.49 460.090  16
   3 -10  -6 8564.04 531.040  30
   3  10  -5 18918.7 1108.63   4
   3 -10  -5 19680.9 866.860  45
  -3 -10   5 18934.2 795.186  16
   3 -10  -5 18386.7 893.584  30
   3 -10  -4 2554.81 288.584  45
   3  10  -4 2231.44 359.029   4
   3 -10  -4 2277.78 263.790  31
   3 -10  -4 2105.83 271.831  30
   3  10  -3 17489.4 857.502  48
   3 -10  -3 18962.7 882.139  45
   3  10  -3 20212.3 1137.90   4
   3 -10  -3 18038.4 861.869  31
   3 -10  -3 19966.9 938.320  30
   3  10  -2 2007.24 259.514  48
   3  10  -2 2154.02 356.873   4
   3 -10  -2 2021.91 262.914  45
   3 -10  -2 1800.63 242.858  31
   3 -10  -2 2052.59 267.093  30
   3  10  -1 8423.72 556.499  48
   3 -10  -1 8351.02 529.873  45
   3 -10  -1 7817.33 543.863  41
   3 -10  -1 7566.04 504.091  31
   3  10  -1 7760.39 666.799   4
   3  10   0 1082.58 204.533  48
   3  10   0 771.077 215.636   4
   3 -10   0 1099.70 203.896  41
   3 -10   0 1127.30 185.376  29
   3  10   1 8838.76 595.559  48
   3 -10   1 9287.83 605.227  41
   3 -10   1 8675.88 535.379  29
   3  10   1 8863.31 695.991   4
   3  10   2 49.3103 67.7042  48
   3 -10   2 18.8806 63.4997  29
   3 -10   2 23.8231 70.6606  41
   3  10   3 9054.93 585.334  48
   3 -10   3 8439.33 508.487  22
   3 -10   3 8625.13 551.820  41
   3  10   3 9806.33 665.789   3
   3 -10   3 9901.95 538.957  29
   3  10   4 62.1890 69.7195  48
   3 -10   4 33.8151 59.9422  22
   3 -10   4-16.2532 57.6228  29
   3 -10   4 91.5339 68.0692  41
   3  10   4 26.4936 66.4155   3
  -3 -10  -4 124.068 69.1153   8
   3 -10   5 8543.68 487.425  22
  -3 -10  -5 10281.5 484.675   8
   3 -10   5 9360.69 490.848  29
   3 -10   6 559.733 110.191  22
  -3 -10  -6 586.538 102.937   8
   3 -10   6 521.523 98.7490  29
   3 -10   7 1775.71 165.175  22
  -3 -10  -7 1589.84 148.311   8
   3 -10   7 1641.38 151.266  29
   3  11  -8 3522.58 320.195   4
  -3  11   8 3404.62 224.930  48
  -3 -11   8 3903.62 241.458  16
   3  11  -7 4246.72 398.350   4
  -3 -11   7 3967.23 266.833  16
   3 -11  -7 4183.04 295.784  30
   3  11  -6 6429.15 532.147   4
  -3 -11   6 5635.95 339.849  16
   3 -11  -6 6294.63 399.417  30
   3  11  -5 9498.00 685.459   4
   3 -11  -5 8387.28 510.319  30
   3  11  -4 7487.30 621.621   4
   3 -11  -4 6705.91 442.347  31
   3 -11  -4 7540.69 486.803  30
  -3 -11   4 8377.26 457.389  15
   3 -11  -3 3275.97 301.026  31
   3 -11  -3 3543.25 327.663  30
   3  11  -2 5566.06 415.324  48
   3 -11  -2 5272.72 389.093  31
   3 -11  -2 6229.06 432.906  30
   3  11  -1 1743.45 232.393  48
   3  11  -1 1574.21 281.662   4
   3 -11  -1 1092.45 183.190  41
   3 -11  -1 1338.49 189.796  31
   3 -11   0 7135.86 485.645  41
   3  11   0 8163.07 632.870   4
   3  11   0 7741.93 513.661  48
   3  11   1 405.358 119.943  48
   3 -11   1 305.865 107.620  41
   3  11   2 757.598 156.839  48
   3  11   2 838.760 187.940   3
   3 -11   2 596.369 122.696  29
   3 -11   2 785.235 154.503  41
   3  11   3 18.6235 59.0495  48
   3  11   3 48.2124 81.0697   3
   3 -11   3-29.2928 49.2564  29
   3 -11   3 33.8592 50.2119  41
   3 -11   4 474.168 97.1703  29
   3 -11   4 403.257 96.8931  41
   3  11   4 551.241 116.441  48
   3 -11   5 103.760 50.7878  22
   3 -11   5 127.517 54.6695  29
  -3 -11  -5 106.324 49.7513   8
   3 -11   6 2301.77 171.617  22
  -3 -11  -6 2363.01 165.552   8
   3 -11   6 2418.88 176.031  29
   3 -12  -7 1350.13 132.823  30
   3  12  -7 1648.97 196.845   4
   3  12  -6 917.616 173.849   4
   3 -12  -6 733.382 113.073  30
   3 -12  -5 10301.9 502.821  30
   3  12  -5 11023.3 656.576   4
   3  12  -4 1399.81 233.327   4
   3 -12  -4 1286.48 168.143  30
   3 -12  -3 19598.5 827.409  30
  -3 -12   3 21968.8 820.680  15
   3  12  -3 21156.9 1034.23   4
   3  12  -2 2361.73 232.357  48
   3 -12  -2 2085.47 209.688  31
  -3 -12   2 2600.97 227.612  15
   3  12  -2 2982.10 349.208   4
   3  12  -1 11612.8 601.331  48
  -3 -12   1 14225.0 603.595  15
   3 -12  -1 12078.8 585.764  41
   3 -12  -1 12225.6 569.742  31
   3  12  -1 13973.4 789.015   4
   3  12   0 4488.18 337.033  48
   3 -12   0 4036.32 307.236  41
  -3 -12   0 4881.08 315.592  15
   3  12   1 16123.9 732.675  48
   3 -12   1 15127.3 697.654  41
   3  12   1 16131.0 819.548   3
   3  12   2 1983.53 211.419  48
   3 -12   2 1783.01 195.215  41
   3  12   2 1991.61 242.409   3
   3  12   3 19951.4 777.460  48
   3 -12   3 18814.0 741.314  41
   3  12   4 172.079 59.2223  48
   3 -12   4 248.052 61.4699  41
   3 -13  -4 4733.46 264.731  30
   3  13  -4 6088.02 385.451   4
   3 -13  -3 271.665 67.5246  23
   3 -13  -3 328.725 69.2544  30
  -3 -13   3 305.080 65.3932  15
  -3 -13   2 9781.58 428.264  15
   3 -13  -2 10170.5 463.410  23
   3  13  -1 269.469 70.8496  48
   3  13  -1 228.715 81.9792   3
   3 -13  -1 75.7790 45.5480  23
  -3 -13   1 107.507 46.1619  15
   3  13   0 14844.7 599.142  48
   3 -13   0 14481.1 597.188  23
   3 -13   0 14166.4 570.338  41
  -3 -13   0 15947.7 582.474  15
   3  13   0 16446.1 700.282   3
   3  13   1 194.733 57.9497  48
   3 -13   1 181.524 53.2853  41
   3 -13   1 187.909 52.6573  23
  -3 -13  -1 155.758 47.9977  15
   4   0 -14 1301.42 201.405  47
  -4   0  14 1354.84 131.562  50
  -4   0  13-12.0943 42.8754  50
   4   0 -13-29.1486 80.0397  47
   4   0 -12 287.266 156.087  47
   4   0 -11-39.2719 107.841  47
   4   0 -10 8202.03 687.546  47
   4   0 -10 6710.80 555.211   7
   4   0  -9-28.6323 71.7722   7
   4   0  -9 36.3747 99.8817  47
   4   0  -9-31.5861 79.1761  10
   4   0  -9 67.1178 84.1212   9
   4   0  -9-23.6166 70.0457  17
   4   0  -8 32320.4 1451.32  47
   4   0  -8 32852.4 1398.37   9
   4   0  -8 32914.1 1399.71  10
   4   0  -8 30888.7 1265.09  17
   4   0  -8 30328.2 1323.17   7
   4   0  -7 24.4299 77.4813  10
   4   0  -7 136.840 82.0156  17
   4   0  -6 105430. 3251.16  10
   4   0  -6 103285. 3166.24  17
   4   0  -5 17.6045 59.2056  10
   4   0  -5 16.3110 51.7184  39
   4   0  -5 14.7926 40.6208  17
   4   0  -4 58624.8 1812.60  10
   4   0  -4 51799.1 1753.45  39
   4   0  -3-10.9518 50.6200  40
   4   0  -3-11.9091 42.2177  39
   4   0  -2 97723.4 2761.18  40
   4   0  -2 90154.6 2745.51  39
   4   0  -1 42.9795 38.0945  40
   4   0  -1 10.7457 41.7328  35
   4   0   0 147305. 4035.92  40
   4   0   0 135809. 4028.67  35
   4   0   1 25.7868 40.8866  35
   4   0   2 6359.07 396.655  35
   4   0   3 65.0854 43.8183  20
   4   0   3 89.4070 69.4646  35
   4   0   4 20417.5 957.909   3
   4   0   4 18278.1 857.555  53
   4   0   5-26.1891 58.7161  35
   4   0   5-21.1480 67.0534  33
   4   0   5 72.2353 71.4141  53
   4   0   6 12767.6 779.612  35
   4   0   6 12893.4 719.669  33
   4   0   6 14044.7 780.532  53
   4   0   7 94.3670 95.3930  33
   4   0   7 110.383 92.6384  27
   4   0   8 24994.3 1071.26  33
   4   0   8 22817.2 1054.25  32
   4   0   8 24603.3 1044.84  27
   4   0   9 59.9995 67.2818  32
   4   0   9 70.7457 71.5065  27
   4   0  10 15.2923 48.4920  32
   4   0  10 38.7195 45.7578  27
   4   0  11 48.5284 37.7119  32
   4   1 -14 921.241 169.718  47
   4  -1 -14 830.205 157.917  47
  -4   1  14 931.786 108.860  50
   4  -1 -13 1210.77 235.899  47
   4   1 -13 995.638 212.209  47
  -4  -1  13 1030.22 138.075  51
  -4   1  13 1293.79 156.555  50
  -4  -1  13 1017.57 135.144  50
  -4   1  12 1664.21 198.465  50
   4  -1 -12 1358.96 265.243  47
   4   1 -12 1160.38 260.364  47
  -4  -1  12 1754.98 200.810  51
   4  -1 -11 1186.49 226.939   7
   4   1 -11 1635.95 314.679  47
   4  -1 -11 918.065 236.964  47
   4  -1 -10 271.117 117.123   7
   4   1 -10 119.793 126.740  47
   4  -1 -10 267.136 154.354  47
  -4  -1   9 3986.16 317.310  49
   4   1  -9 3662.36 450.324  47
   4  -1  -9 3639.24 438.296  47
   4   1  -9 4412.05 449.650  10
   4  -1  -9 4425.73 459.318  10
   4   1  -9 3457.09 411.244   9
   4  -1  -9 3879.97 377.713  17
   4  -1  -9 2662.05 346.716   7
  -4  -1   8 5366.29 367.070  49
   4   1  -8 5914.57 541.325  47
   4  -1  -8 5771.68 522.295  47
   4   1  -8 6250.14 505.893  10
   4  -1  -8 6287.15 519.898  10
   4   1  -8 6489.15 522.786   9
   4  -1  -8 6086.02 459.750  17
   4  -1  -8 4848.65 440.921   7
   4  -1  -7 9576.16 664.644  47
   4   1  -7 11518.0 669.898  10
   4  -1  -7 12415.5 705.254  10
   4   1  -7 11461.1 668.519   9
  -4  -1   7 9655.01 503.024  49
   4  -1  -7 10910.2 597.468  34
   4  -1  -7 10969.4 619.787  17
   4   1  -7 10169.3 603.278  55
   4   1  -6 7447.72 484.514  55
   4   1  -6 7753.11 510.139  10
   4  -1  -6 8641.65 544.649  10
   4  -1  -6 8061.41 488.638  17
   4  -1  -5 30292.5 1148.70  10
   4  -1  -5 26333.5 1069.38  39
   4  -1  -5 28832.2 1072.65  17
   4   1  -5 28156.1 1097.17  55
   4  -1  -4 10164.8 535.889  10
   4   1  -4 10461.8 477.515  40
   4   1  -4 9080.12 479.210  39
   4  -1  -4 9771.37 507.420  39
   4  -1  -4 10203.4 459.587  38
   4  -1  -4 9452.61 479.852  17
   4   1  -3 221105. 5981.83  40
   4   1  -3 204324. 5952.84  39
   4  -1  -3 209453. 5988.26  39
   4  -1  -3 220925. 5955.52  38
   4   1  -2 15256.3 625.367  40
   4  -1  -2 14643.8 598.178  38
   4   1  -1 54256.6 1627.62  40
   4  -1  -1 52811.4 1593.33  38
   4   1  -1 47959.5 1566.78  35
   4  -1  -1 48418.6 1596.47  35
   4   1   0 51437.9 1621.31  12
   4   1   0 53930.6 1648.28  40
   4  -1   0 53347.7 1621.78  38
   4   1   0 49175.1 1616.49  35
   4  -1   0 51931.7 1654.63  35
   4   1   1 27514.7 994.121  12
   4   1   1 29603.6 1010.99  40
   4  -1   1 30623.0 1001.46  38
   4   1   1 27386.9 1015.34  35
   4  -1   1 27349.5 1032.21  35
   4   1   2 43956.5 1480.50  12
   4   1   2 45174.0 1515.61  35
   4  -1   2 45459.0 1527.22  35
   4  -1   3 5744.97 353.032  20
   4   1   3 6761.45 480.167   3
   4   1   3 6036.69 414.706  35
   4  -1   3 5469.55 393.155  35
   4   1   4 16540.2 870.325   3
   4   1   4 14844.5 787.971  35
   4  -1   4 17093.0 807.035  35
   4  -1   4 14467.5 724.407  33
   4   1   5 698.114 171.312  35
   4  -1   5 610.529 151.129  35
   4  -1   5 604.926 143.484  33
   4   1   5 642.005 174.128   3
   4  -1   5 1114.41 183.030  27
   4   1   6 18898.2 1018.63  35
   4  -1   6 20632.5 1012.28  35
   4  -1   6 20954.1 963.982  33
   4   1   6 21168.7 972.663  33
   4  -1   6 20329.0 934.351  27
   4   1   6 22133.9 1053.37  53
   4   1   7 14303.0 816.582  53
   4  -1   7 14951.7 774.099  33
   4   1   7 14264.2 766.113  33
   4  -1   7 13123.0 741.947  32
   4  -1   7 14254.2 745.461  27
   4   1   8 3776.14 359.268  33
   4  -1   8 3467.39 342.196  32
   4  -1   8 3596.61 338.952  27
   4   1   8 4444.37 372.354  27
   4   1   9 148.918 83.5247  33
   4  -1   9 97.4418 87.4391  32
   4   1   9 120.119 84.0266  32
   4  -1   9 122.705 70.9158  27
   4   1   9 87.3319 73.3245  27
   4  -1  10 880.278 141.615  32
   4   1  10 761.137 138.240  32
   4  -1  10 1060.46 144.159  27
   4   1  10 655.043 117.617  27
   4  -1  11 498.523 85.2654  32
   4   1  11 438.072 82.2486  32
   4   2 -14 763.046 153.187  47
   4  -2 -14 939.168 158.323  47
  -4  -2  14 873.272 103.364  51
  -4   2  14 1065.63 116.903  50
   4   2 -13 908.750 202.482  47
   4  -2 -13 1005.05 206.533  47
  -4  -2  13 658.386 114.307  51
  -4   2  13 880.183 128.599  50
   4   2 -12 1035.70 246.847  47
   4  -2 -12 1027.34 244.119  47
  -4  -2  12 1792.09 202.091  51
  -4   2  12 1909.83 207.343  50
   4  -2 -11 28.0031 76.8949   7
   4   2 -11 79.8403 109.617  47
   4  -2 -11-73.3478 100.704  47
   4  -2 -10 147.891 99.5037   7
   4   2 -10 81.3394 136.796  47
   4  -2 -10 37.2453 110.494  47
  -4  -2   9 120.803 82.1015  49
   4   2  -9 38.5577 105.893  47
   4  -2  -9 70.2115 96.4167  47
   4  -2  -9 32.4247 96.1885  11
   4   2  -9 30.3034 67.9694  10
   4   2  -9 66.2614 74.3056   9
   4  -2  -9 236.150 106.072  17
  -4  -2   8 3213.58 280.611  49
   4   2  -8 3550.97 425.962  47
   4  -2  -8 2711.23 363.091  47
   4   2  -8 3028.59 339.755  55
   4   2  -8 3848.06 396.355  10
   4   2  -8 3428.30 381.725   9
   4  -2  -8 3836.49 352.561  34
   4  -2  -8 3228.34 343.314  17
  -4  -2   7 1170.34 163.622  49
   4  -2  -7 1152.40 223.459  47
   4  -2  -7 1420.50 243.023  10
   4  -2  -7 1165.52 196.861  39
   4  -2  -7 1814.57 249.004   8
   4  -2  -7 2042.45 252.901  17
   4  -2  -7 1241.06 201.027  34
   4  -2  -7 1037.21 171.519  30
   4   2  -7 2027.87 264.483  55
   4   2  -6 67.4466 70.7699  48
   4  -2  -6 19.0543 47.8292  39
   4  -2  -6 78.6800 69.7745  34
   4  -2  -6 97.6671 69.2906  17
   4  -2  -6 185.353 80.1798  30
   4   2  -6 100.164 62.1191  56
   4   2  -6 107.884 76.5298  55
   4  -2  -5 19411.1 894.340  10
   4  -2  -5 17138.1 818.775  39
   4   2  -5 20005.3 896.129  55
   4  -2  -4 34891.8 1282.32  10
   4   2  -4 36032.0 1205.46  40
   4  -2  -4 31735.1 1211.66  39
   4  -2  -4 36033.8 1172.72  38
   4  -2  -4 34403.5 1205.91  17
   4   2  -4 33829.5 1264.76  55
   4   2  -3 187463. 5305.82  40
   4  -2  -3 185428. 5328.44  39
   4  -2  -3 191105. 5268.97  38
   4   2  -3 186806. 5355.59  55
   4   2  -2 115826. 3396.69  40
   4  -2  -2 116714. 3351.01  38
   4   2  -1 183212. 5174.19  12
   4   2  -1 189464. 5202.39  40
   4  -2  -1 184450. 5165.34  38
   4  -2  -1 179924. 5195.61  35
   4   2   0 7400.53 396.108  12
   4   2   0 8247.48 425.831  40
   4  -2   0 8275.23 401.541  38
   4  -2   0 7229.61 406.772  35
   4   2   1 20433.4 840.443  12
   4   2   1 22707.5 858.233  40
   4  -2   1 22878.4 942.899  36
   4  -2   1 21935.2 876.214  35
   4   2   2 8927.62 483.992  12
   4  -2   2 9339.07 546.647  36
   4  -2   2 9155.91 501.615  35
   4   2   3 27390.9 1123.65  12
   4  -2   3 31128.4 1073.50  20
   4   2   3 29974.7 1248.37   3
   4  -2   3 27231.5 1114.72  35
   4  -2   3 29357.1 1091.29  27
   4   2   4 66.0587 65.3333  12
   4  -2   4 61.1183 68.5381  35
   4  -2   4 87.6403 65.1939  27
   4   2   4 54.1344 80.2992   3
   4   2   5 10222.0 686.088   3
   4  -2   5 8981.05 576.325  35
   4  -2   5 10150.5 585.317  33
   4   2   5 9573.07 621.077  12
   4  -2   5 9054.23 548.919  27
   4   2   6 477.787 164.122   3
   4  -2   6 398.260 127.108  33
   4  -2   6 518.573 133.276  32
   4  -2   6 527.366 136.437  27
   4   2   7 2557.54 299.542  33
   4  -2   7 2578.87 297.110  32
   4  -2   7 3293.74 322.355  27
   4   2   8 1028.61 186.187  33
   4  -2   8 816.137 170.356  32
   4  -2   8 1029.96 185.593  27
   4   2   8 891.760 173.322  27
   4   2   9 1064.20 169.902  33
   4  -2   9 1056.80 173.701  32
   4  -2   9 1085.50 169.216  27
   4   2   9 1040.77 164.324  27
   4  -2  10 702.026 125.208  32
   4   2  10 452.425 104.996  32
   4  -2  10 768.910 124.419  27
   4   2  10 840.304 122.897  27
   4  -2  11 17.2505 34.8715  32
   4   2  11 44.2163 34.3506  32
  -4   3  14 38.2034 33.1793  50
   4  -3 -14 15.4399 48.9591  47
   4   3 -14 34.5038 54.7040  47
  -4  -3  14 14.8926 27.6925  51
   4   3 -13 2474.39 312.803  47
   4  -3 -13 2552.58 304.063  47
  -4  -3  13 2065.07 191.294  51
  -4   3  13 2212.30 194.941  50
   4   3 -12 1063.49 235.391  47
   4  -3 -12 772.555 197.708  47
   4   3 -12 986.388 205.421   5
  -4  -3  12 952.341 151.485  51
  -4   3  12 1125.87 161.505  50
   4   3 -11 353.571 176.230  47
  -4   3  11 199.049 85.3606  50
   4  -3 -11 139.625 110.792  47
   4   3 -11 161.316 108.619   5
   4   3 -10 204.789 137.833  47
   4  -3 -10 252.081 133.983  47
   4   3 -10 137.001 108.712   5
  -4  -3   9 12801.3 636.416  49
   4   3  -9 11826.4 854.320  47
   4  -3  -9 11457.5 786.790  11
   4  -3  -9 12389.7 829.091  47
   4   3  -9 13312.9 799.612  10
   4   3  -9 12488.4 812.612   9
   4  -3  -9 10883.3 682.777  39
   4  -3  -9 12522.3 755.634   8
   4  -3  -9 11913.2 701.400  34
   4   3  -9 11508.5 787.010   5
   4   3  -9 12619.1 777.946  55
   4  -3  -8 481.377 161.511  47
   4  -3  -8 552.582 169.189  11
   4  -3  -8 489.892 136.624  39
  -4  -3   8 513.884 128.186  49
   4  -3  -8 519.764 144.868  34
   4  -3  -8 530.022 146.229  17
   4   3  -8 555.442 162.870   5
   4  -3  -8 584.147 159.632   8
   4   3  -8 615.030 168.007  55
  -4  -3   7 19252.8 845.233  49
   4  -3  -7 22222.7 1088.45  47
   4  -3  -7 23602.1 1086.10  11
   4  -3  -7 21209.5 962.585  39
   4  -3  -7 21848.1 1051.23   8
   4  -3  -7 20531.8 997.280  17
   4   3  -7 21159.0 1046.41   5
   4  -3  -7 22802.2 959.489  30
   4   3  -6 17.5080 51.9284  48
   4  -3  -6 48.5489 71.9967  11
   4  -3  -6 211.914 89.0434  39
   4  -3  -6-21.2901 53.3682  17
   4  -3  -6 55.1685 65.1906  30
   4  -3  -6 73.0239 66.8397   8
   4   3  -6-24.9669 62.5843  55
   4  -3  -5 56473.4 1928.95  39
   4  -3  -5 58530.7 2027.38   8
   4  -3  -5 54743.5 1932.50  17
   4  -3  -5 62921.3 1974.26  30
   4   3  -5 59720.7 2043.01  55
   4  -3  -5 60768.2 2035.05  11
   4  -3  -4 16254.5 766.927  11
   4   3  -4 16411.5 707.381  40
   4  -3  -4 14203.8 691.025  39
   4  -3  -4 16664.0 678.892  38
   4   3  -4 16140.1 762.060  55
   4   3  -3 14541.0 658.686  40
   4  -3  -3 14184.2 610.525  38
   4   3  -3 13756.3 661.445  55
   4   3  -2 151.793 74.2263  40
   4  -3  -2 73.0607 65.5266  38
   4   3  -1 44369.9 1501.50  12
   4   3  -1 47538.9 1565.95  40
   4  -3  -1 46910.2 1503.65  38
   4   3   0 19722.8 809.991  12
   4   3   0 21745.6 863.095  40
   4  -3   0 22647.0 829.661  38
   4  -3   0 20758.9 899.418  36
   4  -3   0 20871.6 830.436  35
   4   3   1 15373.7 696.846  12
   4   3   1 17267.7 726.422  40
   4  -3   1 18386.5 717.665  38
   4  -3   1 17169.0 812.820  36
   4  -3   1 15807.1 710.576  35
   4   3   2 37715.9 1387.33  12
   4  -3   2 41218.5 1349.46  20
   4  -3   2 40813.3 1530.81  36
   4  -3   2 36691.9 1380.86  35
   4   3   2 39005.2 1522.17   3
   4   3   2 43046.0 1471.16  52
   4   3   3 3041.48 294.243  12
   4  -3   3 3177.68 263.760  20
   4   3   3 2724.64 324.663   3
   4  -3   3 2626.60 265.565  35
   4  -3   3 2973.16 269.085  27
   4   3   3 3677.39 339.076  52
   4   3   4 6603.87 490.922  12
   4  -3   4 7408.19 438.780  20
   4   3   4 7823.55 580.462   3
   4  -3   4 6709.41 460.465  35
   4  -3   4 7445.93 464.438  27
   4   3   4 8370.02 550.323  52
   4   3   5 3780.57 383.243  12
   4   3   5 3331.38 390.858   3
   4  -3   5 4011.40 357.258  35
   4  -3   5 4014.18 345.564  33
   4  -3   5 4187.48 349.920  27
   4   3   6 1087.00 233.541   3
   4  -3   6 844.556 167.466  32
   4  -3   6 899.823 177.231  27
   4  -3   7 303.089 105.492  19
   4   3   7 225.686 110.656  33
   4  -3   7 322.610 115.987  32
   4   3   7 316.215 137.593   3
   4   3   8 122.317 88.5271  33
   4  -3   8 40.4916 71.7921  32
   4  -3   8 58.1185 72.0494  27
   4   3   9 508.319 120.016  33
   4  -3   9 532.501 121.135  32
   4  -3   9 701.838 133.409  27
   4   3   9 486.859 113.670  27
   4  -3  10 1678.13 172.157  21
   4  -3  10 2163.07 202.648  32
   4   3  10 1821.02 191.595  32
   4  -3  10 1805.36 176.099  27
   4   4 -14 1446.81 176.502  47
  -4  -4  14 1408.52 119.700  51
  -4   4  13 361.670 79.3169  50
   4   4 -13 239.023 110.822  47
   4  -4 -13 253.871 103.743  47
  -4  -4  13 391.336 84.4977  51
   4   4 -12 8113.99 637.189  47
   4  -4 -12 8809.48 628.091  47
  -4  -4  12 9055.83 474.588  51
  -4   4  12 9417.96 471.695  50
   4   4 -11 2114.82 347.283  47
   4  -4 -11 1899.04 306.479  47
  -4   4  11 1677.14 200.013  50
   4   4 -10 4017.05 493.872  47
   4  -4 -10 3044.50 400.656  47
   4  -4 -10 4241.25 409.476   8
   4  -4 -10 3601.87 358.897  34
   4   4 -10 3620.00 425.766   5
  -4  -4  10 3568.51 319.478  16
  -4   4  10 4317.73 326.290  50
  -4  -4   9 736.731 159.193  49
   4   4  -9 687.877 208.310  47
   4  -4  -9 377.875 163.947  47
   4  -4  -9 625.664 163.281  34
   4   4  -9 440.189 161.617   5
   4  -4  -9 324.790 141.087   8
  -4  -4   8 16332.4 719.979  49
   4  -4  -8 15272.1 898.724  47
   4  -4  -8 14682.5 880.369  11
   4  -4  -8 13293.2 826.364   8
   4   4  -8 13861.4 858.262   5
   4  -4  -8 11846.2 763.077  17
   4   4  -8 15771.2 913.477  55
   4   4  -7 409.511 117.922  48
   4  -4  -7 441.971 151.519  11
   4  -4  -7 509.971 164.888  47
  -4  -4   7 347.189 112.099  49
   4  -4  -7 147.470 78.6281  39
   4  -4  -7 311.480 120.169  17
   4  -4  -7 329.623 110.970  30
   4  -4  -7 265.297 119.342   8
   4   4  -7 93.7389 78.6250  55
   4   4  -6 52303.5 1805.74  48
   4  -4  -6 57629.9 1994.92  11
   4  -4  -6 50475.2 1804.17  39
   4  -4  -6 53075.5 1978.59  47
   4  -4  -6 57563.1 1884.55  30
   4   4  -6 56213.5 2025.97  55
   4  -4  -5 31280.9 1248.68  11
   4   4  -5 27567.5 1234.17   2
   4   4  -5 27124.8 1094.80  48
   4  -4  -5 27642.7 1106.39  39
   4  -4  -5 28641.0 1232.53  47
   4  -4  -5 27956.4 1207.12   8
   4  -4  -5 29757.3 1165.58  30
   4   4  -5 29493.1 1247.80  55
   4   4  -4 113805. 3580.46  48
   4  -4  -4 119283. 3709.13  11
   4   4  -4 128105. 3654.84  40
   4  -4  -4 117907. 3607.44  39
   4  -4  -4 123687. 3710.03   8
   4  -4  -4 122448. 3669.06  30
   4   4  -4 124193. 3719.58  55
   4   4  -3 69063.3 2160.66  40
   4  -4  -3 63462.9 2043.27  38
   4   4  -3 62116.5 2099.23  55
   4   4  -2 110409. 3273.56  40
   4  -4  -2 102858. 3147.39  38
   4   4  -1 20367.1 885.965  40
   4  -4  -1 20081.7 812.809  38
   4  -4  -1 18707.8 853.866  36
   4   4   0 35475.8 1308.52  12
   4  -4   0 38391.6 1367.02  22
   4  -4   0 37661.8 1318.85  21
   4   4   0 41241.0 1427.88  40
   4  -4   0 42815.7 1366.86  38
   4  -4   0 38584.2 1444.40  36
   4  -4   0 34700.2 1305.48  35
   4   4   1 25655.5 1022.65  12
   4  -4   1 27686.7 1093.78  22
   4  -4   1 26726.1 1037.82  21
   4   4   1 25532.5 1172.42   6
   4  -4   1 27338.0 991.692  20
   4  -4   1 29001.5 1133.56  41
   4   4   1 27474.8 1073.95  40
   4  -4   1 29221.4 1195.52  36
   4  -4   1 26097.3 1022.30  35
   4   4   1 26625.6 1171.93   3
   4   4   2 28424.4 1121.19  12
   4  -4   2 31293.5 1078.10  20
   4  -4   2 28009.4 1149.55  41
   4  -4   2 29848.2 1273.26  36
   4  -4   2 26907.0 1085.84  35
   4   4   2 28402.8 1249.47   3
   4   4   3 447.274 150.363   3
   4   4   3 102.784 76.5763  12
   4  -4   3 227.460 88.4558  20
   4  -4   3 144.436 85.8076  36
   4  -4   3 106.609 66.2309  35
   4  -4   3 230.486 86.6931  27
   4   4   3 267.348 102.053  52
   4   4   4 953.486 215.777   3
   4   4   4 984.325 184.248  12
   4  -4   4 875.715 162.061  20
   4  -4   4 1293.62 179.520  19
   4  -4   4 1130.47 176.820  35
   4  -4   4 1148.62 178.123  27
   4   4   4 1155.31 214.169  52
   4   4   5 950.166 193.162  12
   4  -4   5 854.308 157.346  19
   4  -4   5 1027.93 177.431  27
   4   4   5 1177.80 216.200  52
   4   4   5 532.622 166.381   3
   4  -4   6 297.143 107.528  19
   4   4   6 253.818 128.410   3
   4  -4   6 205.706 103.342  27
   4  -4   7 282.312 98.8009  19
   4   4   7 388.038 121.071  33
   4  -4   7 224.297 94.5532  32
   4   4   7 364.844 136.543   3
   4  -4   7 241.903 108.643  27
   4   4   8 170.062 89.9693  33
   4  -4   8 149.506 78.5017  32
   4  -4   8 162.830 78.6649  27
   4   4   9 14.5622 46.1751  33
   4  -4   9 30.8472 51.8725  32
   4  -4   9 101.534 67.0438  27
   4   4   9-14.1879 52.7527  27
   4  -4  10 205.965 64.5431  21
   4   4  10 237.364 70.6431  32
  -4   5  13 147.454 50.4598  50
   4   5 -13 121.341 87.8954  47
   4  -5 -13 159.495 84.3808  47
  -4  -5  13 163.982 52.2575  51
   4   5 -12 285.624 119.953  47
   4  -5 -12 223.510 107.989  47
  -4   5  12 221.382 77.4797  53
  -4  -5  12 209.031 71.8741  51
   4   5 -11 175.723 142.131  47
   4  -5 -11 180.168 130.460  47
   4  -5 -11 175.109 87.3770  34
  -4  -5  11 191.757 92.1919  16
   4   5 -10 313.502 158.660  47
   4  -5 -10 197.971 117.330  47
   4  -5 -10 643.371 153.726  34
   4  -5 -10 242.195 128.320   8
  -4  -5  10 459.074 136.010  16
  -4  -5   9 152.096 104.421  16
   4  -5  -9 33.7628 100.148  47
   4  -5  -9 30.3598 90.0566   8
  -4  -5   9 35.7724 82.6841  49
  -4  -5   8 3311.77 296.466  49
   4  -5  -8 2424.62 341.724   8
   4  -5  -8 3362.78 404.792  47
   4  -5  -8 3310.40 321.951  30
  -4  -5   8 3046.89 300.072  16
   4   5  -7 239.771 100.295  48
   4  -5  -7 186.926 121.084  11
   4  -5  -7 219.213 131.448  47
   4  -5  -7 199.310 99.4274  30
   4  -5  -7 63.0557 79.1879   8
  -4  -5   7 199.339 100.406  49
   4   5  -7 448.718 154.855  55
   4   5  -6 15013.9 733.450  48
   4  -5  -6 15883.5 880.763  47
   4  -5  -6 15422.8 858.252  11
   4   5  -6 12780.1 842.074   2
   4  -5  -6 16423.8 798.108  30
   4   5  -6 16073.6 910.837  55
   4  -5  -5 3062.49 353.644  47
   4  -5  -5 2271.21 302.604  11
   4   5  -5 3094.96 292.007  48
   4  -5  -5 2429.07 305.124   8
   4  -5  -5 2338.06 282.390  30
   4   5  -5 2542.45 320.768  55
   4  -5  -4 538.596 153.207  47
   4   5  -4 602.039 130.604  48
   4  -5  -4 685.202 153.809  23
   4  -5  -4 732.358 132.616  22
   4  -5  -4 783.827 166.547  44
   4   5  -4 920.772 179.694  40
   4   5  -4 814.551 180.081   6
   4  -5  -4 642.689 152.195  30
   4  -5  -4 557.791 140.428   8
   4   5  -3 1789.99 223.428  48
   4  -5  -3 1976.39 204.718  21
   4  -5  -3 2326.40 262.732  44
   4   5  -3 1873.88 270.010   6
   4  -5  -3 1686.93 236.227  30
   4   5  -2 26990.8 1131.31  48
   4  -5  -2 30441.7 1087.26  21
   4  -5  -2 32997.5 1208.06  44
   4  -5  -2 29804.5 1116.09  22
   4  -5  -2 28348.5 1176.50  41
   4   5  -2 29696.0 1259.15   6
   4   5  -1 12219.3 659.515  48
   4  -5  -1 12876.9 639.394  22
   4  -5  -1 13700.5 617.664  21
   4  -5  -1 13924.3 694.258  44
   4   5  -1 12560.0 733.189   6
   4  -5  -1 12160.8 667.071  36
   4  -5  -1 12402.2 694.027  41
   4   5   0 33598.8 1259.47  12
   4  -5   0 35491.2 1312.64  22
   4  -5   0 33440.4 1237.62  21
   4  -5   0 38928.3 1373.65  44
   4   5   0 33438.4 1424.08   6
   4  -5   0 34530.8 1206.06  20
   4  -5   0 35170.5 1392.68  41
   4  -5   0 33806.5 1371.40  36
   4   5   0 34263.6 1458.66   4
   4   5   1 6695.88 437.329  12
   4  -5   1 7338.15 488.143  22
   4  -5   1 6826.62 438.409  21
   4   5   1 6140.96 525.901   6
   4  -5   1 7363.14 419.936  20
   4  -5   1 7321.24 515.970  41
   4   5   1 7458.49 497.948  40
   4  -5   1 7321.51 406.282  19
   4  -5   1 7022.81 528.317  36
   4  -5   2 42767.4 1607.13  41
   4   5   2 41069.6 1518.28  12
   4  -5   2 41522.9 1517.65  21
   4  -5   2 43680.4 1466.71  20
   4  -5   2 42750.0 1449.04  19
   4  -5   2 43811.9 1723.82  36
   4   5   2 42091.1 1694.13   3
   4   5   3 897.921 207.627   3
   4   5   3 834.636 161.954  12
   4  -5   3 581.616 139.119  20
   4  -5   3 532.283 122.937  19
   4  -5   3 638.977 176.393  36
   4  -5   3 808.427 147.965  27
   4   5   4 23670.5 1075.62  12
   4  -5   4 26058.4 1004.16  20
   4  -5   4 23264.7 970.375  19
   4  -5   4 23557.5 1209.45  36
   4   5   4 24004.4 1190.89   3
   4  -5   4 25422.1 1022.38  27
   4  -5   5 366.580 115.989  19
   4  -5   5 295.087 106.004  27
   4   5   5 158.701 106.982   3
   4   5   6 4653.37 464.757   3
   4  -5   6 5036.08 369.475  19
   4  -5   6 4693.46 380.370  27
   4   5   7 2291.77 314.845   3
   4  -5   7 2247.83 234.409  19
   4  -5   7 2497.31 267.803  32
   4  -5   7 2812.85 278.742  27
  -4  -5  -8 9297.51 482.048   7
   4   5   8 8586.20 500.646  33
   4  -5   8 9371.46 517.684  32
   4  -5   8 8690.78 497.120  27
   4  -5   9 932.689 143.253  21
   4   5   9 834.434 127.480  27
   4  -5  10 243.370 59.9321  21
   4   5  10 305.580 68.1895  43
   4   6 -13-15.5855 46.2250  47
   4   6 -13 14.7344 40.4591   6
   4   6 -12 1274.78 217.784  47
  -4   6  12 1535.27 166.926  53
  -4  -6  12 1623.07 158.005  51
   4   6 -11 717.238 192.147  47
   4  -6 -11 321.946 128.612  47
   4  -6 -11 503.464 126.905  34
  -4  -6  11 785.365 135.261  16
  -4  -6  11 776.506 127.482  51
   4   6 -10 72.7534 99.9270  47
   4  -6 -10 92.2586 97.5491  47
   4  -6 -10 90.9861 80.6852  34
   4  -6 -10 102.191 85.9643   8
  -4  -6  10 197.779 104.554  16
   4  -6  -9 1180.77 240.351  47
   4  -6  -9 1302.32 243.591   8
  -4  -6   9 1114.13 184.679  16
  -4  -6   8 348.762 112.771  49
   4  -6  -8 432.418 171.187  47
   4  -6  -8 414.577 125.151  30
   4  -6  -8 318.322 143.110   8
  -4  -6   8 453.009 135.881  16
   4  -6  -7 6697.73 574.184  47
   4  -6  -7 5969.44 469.374  45
   4  -6  -7 6658.62 486.913  30
  -4  -6   7 7144.06 455.224  16
   4   6  -6 5586.31 421.046  48
   4  -6  -6 5807.05 523.274  47
   4  -6  -6 5838.13 452.740  45
   4   6  -6 5971.74 556.652   2
   4  -6  -6 5563.00 501.758  11
   4  -6  -6 4861.15 477.019   8
   4  -6  -6 5635.67 453.301  30
  -4  -6   6 5470.73 393.566  16
   4   6  -6 5949.54 546.075  55
   4   6  -5 40.3716 59.8743  48
   4  -6  -5 90.8131 83.1246  47
   4  -6  -5 22.0884 82.1275  45
   4  -6  -5 110.496 87.5905  11
   4   6  -5 62.5567 78.4076   6
   4  -6  -5 199.949 97.0601  30
   4  -6  -5-27.2620 74.8626   8
  -4  -6   5 176.542 91.7412  16
   4   6  -4 11957.5 640.377  48
   4  -6  -4 10038.9 617.849  45
   4  -6  -4 11753.2 687.522  44
   4   6  -4 12618.2 767.267   6
   4  -6  -4 10670.8 669.027  30
   4   6  -3 5307.51 416.426  48
   4  -6  -3 6468.26 411.349  22
   4  -6  -3 5565.51 428.145  45
   4  -6  -3 6401.47 481.012  44
   4   6  -3 5742.39 496.875   6
   4  -6  -3 4905.04 430.088  30
   4   6  -2 13129.9 719.281  48
   4  -6  -2 14768.8 698.306  22
   4  -6  -2 13612.4 722.453  45
   4  -6  -2 15796.6 799.995  44
   4   6  -2 14045.3 826.502   6
   4  -6  -2 15041.3 783.853  41
   4   6  -2 14910.5 889.678   4
   4   6  -1 4148.11 370.691  48
   4  -6  -1 4616.81 355.469  22
   4  -6  -1 3575.79 362.433  44
   4   6  -1 3432.57 386.813   6
   4  -6  -1 4304.38 372.922  36
   4  -6  -1 4290.41 400.850  41
   4   6  -1 3569.11 410.304   4
   4   6   0 9970.89 632.022  48
   4   6   0 10416.0 575.973  12
   4  -6   0 10995.1 611.007  22
   4  -6   0 9962.13 546.322  21
   4  -6   0 10394.5 651.500  44
   4   6   0 10694.2 716.169   6
   4  -6   0 11104.7 542.954  20
   4  -6   0 11754.4 708.899  41
   4  -6   0 11601.8 678.961  36
   4   6   0 10870.8 734.685   4
   4   6   1 37025.3 1419.68  12
   4  -6   1 40498.3 1512.94  22
   4  -6   1 41620.3 1433.91  21
   4   6   1 36704.0 1630.18   6
   4  -6   1 40099.7 1555.19  44
   4  -6   1 40583.0 1383.72  20
   4  -6   1 38554.0 1574.18  41
   4  -6   1 38322.8 1352.72  19
   4  -6   1 39799.0 1595.60  36
   4   6   2 5295.50 403.788  12
   4  -6   2 5831.34 467.422  22
   4  -6   2 5824.44 415.849  21
   4  -6   2 6048.88 398.289  20
   4  -6   2 6163.79 491.167  41
   4  -6   2 5938.17 386.410  19
   4  -6   2 5551.06 509.603  36
   4   6   2 6390.98 538.681   3
   4   6   3 19911.1 933.619  12
   4  -6   3 19583.9 911.332  21
   4  -6   3 21640.9 889.129  20
   4  -6   3 20911.2 982.870  41
   4  -6   3 21579.5 879.450  19
   4  -6   3 20071.8 1089.66  36
   4   6   3 19338.3 1056.40   3
   4  -6   3 21483.0 901.215  27
   4  -6   4 2885.05 299.392  21
   4  -6   4 3370.12 302.016  20
   4  -6   4 3224.74 288.807  19
   4   6   4 2497.17 346.195   3
   4  -6   4 3024.05 289.218  27
   4  -6   5 18208.3 785.052  20
   4  -6   5 17330.2 785.423  19
   4   6   5 15776.0 940.874   3
   4  -6   5 18194.3 826.136  27
   4  -6   6 296.813 109.492  19
   4   6   6 117.873 104.603   3
   4  -6   7 1658.13 213.263  21
   4   6   7 1980.38 276.828   3
   4  -6   7 1938.13 209.609  19
  -4  -6  -8 3002.07 238.377   7
   4  -6   8 2209.88 226.986  21
  -4  -6  -9 591.503 90.4503   7
   4  -6   9 414.506 87.9259  21
   4   6   9 652.790 104.487  43
   4   7 -12-36.7650 82.4284  47
   4   7 -12-35.7449 53.0094   6
  -4   7  12 19.5698 37.9998  53
   4   7 -11 2045.08 282.175  47
   4  -7 -11 2236.35 231.382  34
  -4  -7  11 2545.94 209.277  16
   4  -7 -10 2812.22 315.043   8
   4  -7 -10 3578.67 327.593  34
  -4  -7  10 3345.88 276.916  16
   4  -7  -9 9208.22 645.406   8
  -4  -7   9 11067.1 574.143  16
   4  -7  -8 2469.23 329.788   8
   4  -7  -8 2937.45 306.131  30
  -4  -7   8 2772.38 278.009  16
   4  -7  -7 25701.2 1122.66  45
   4  -7  -7 23283.0 1193.33   8
   4  -7  -7 27207.2 1154.91  30
  -4  -7   7 27278.9 1067.47  16
   4   7  -6 312.521 109.740  48
   4  -7  -6 187.847 108.722  45
  -4  -7   6 279.708 105.732  16
   4   7  -6 521.262 174.336   6
   4  -7  -6 204.157 103.349  30
   4  -7  -6 147.597 99.4852   8
   4   7  -5 52049.9 1837.45  48
   4  -7  -5 49542.2 1863.89  45
   4   7  -5 54484.1 2078.26   6
   4  -7  -5 50922.7 1926.02  30
  -4  -7   5 52744.2 1749.03  16
   4  -7  -4 1022.92 200.837  45
   4  -7  -4 951.364 209.631  44
   4   7  -4 1179.29 201.241  48
   4  -7  -4 1039.12 207.913  30
   4   7  -3 60088.4 2224.45   4
   4   7  -3 55975.9 1889.84  48
   4  -7  -3 56353.7 1906.22  45
   4   7  -3 55672.5 2072.23   6
   4  -7  -3 54860.4 1867.05  31
   4   7  -2 5413.06 440.835  48
   4  -7  -2 5543.93 443.290  45
   4  -7  -2 5124.76 468.917  44
   4   7  -2 5054.50 499.318   6
   4  -7  -2 6550.79 492.959  41
   4  -7  -2 5863.39 413.465  22
   4   7  -2 5892.18 566.258   4
   4   7  -1 80966.3 2680.20  48
   4  -7  -1 81895.8 2578.85  22
   4  -7  -1 71132.3 2652.16  44
   4   7  -1 82697.3 2841.33   6
   4  -7  -1 82278.0 2751.74  41
   4   7  -1 80341.7 2888.33   4
   4   7   0 974.867 200.194  48
   4   7   0 1096.01 249.163   4
   4  -7   0 1000.99 180.946  22
   4  -7   0 986.701 241.674  44
   4  -7   0 1258.70 178.170  20
   4  -7   0 1394.94 248.401  41
   4   7   0 925.426 229.109   6
   4  -7   0 1004.04 195.707  36
   4   7   1 62377.1 2258.80  48
   4  -7   1 61996.8 2165.40  22
   4   7   1 57606.9 2355.71   6
   4  -7   1 57880.8 2216.63  44
   4  -7   1 66546.5 2056.23  20
   4  -7   1 65544.4 2314.18  41
   4  -7   1 64941.0 2037.20  19
   4  -7   1 65027.0 2299.06  36
   4   7   2 590.484 180.369   3
   4  -7   2 342.533 128.943  22
   4  -7   2 415.722 129.446  20
   4  -7   2 281.644 126.593  41
   4  -7   2 225.665 97.7006  19
   4  -7   3 5613.28 470.052  22
   4  -7   3 5341.91 406.399  21
   4  -7   3 7057.81 436.344  20
   4  -7   3 5923.17 475.278  41
   4  -7   3 6924.33 426.781  19
   4   7   3 5332.15 515.246   3
   4   7   4 1179.57 241.674   3
   4  -7   4 1345.56 228.603  22
   4  -7   4 928.182 170.664  21
   4  -7   4 1264.63 187.702  19
   4   7   5 59.9780 82.3468   3
   4  -7   5 24.6847 73.2127  22
   4  -7   5 18.7933 59.5879  21
   4  -7   5-16.3807 86.1296  19
   4  -7   6 43.5521 73.2417  22
   4  -7   6 17.2744 51.2464  21
   4   7   6 161.518 112.918   3
   4  -7   7 519.547 118.654  22
   4  -7   7 382.960 98.3658  21
   4   7   7 293.747 116.652   3
  -4  -7  -7 549.707 109.305   8
  -4  -7  -8 370.338 84.3277   7
   4  -7   8 395.543 84.6503  21
  -4  -7  -9 63.3275 37.0355   7
   4   8 -11 1376.87 196.442   6
   4  -8 -11 996.123 137.698  34
  -4  -8  11 1145.79 128.831  16
   4   8 -10 1614.06 248.442   6
   4  -8 -10 1599.72 201.588  34
  -4  -8  10 2053.03 195.789  16
   4   8 -10 1525.89 188.794  56
   4   8  -9 439.427 158.111   6
   4  -8  -9 444.106 128.424  34
   4  -8  -9 613.677 155.609   8
  -4  -8   9 599.809 129.882  16
   4   8  -8 6597.43 566.330   6
   4  -8  -8 6066.41 493.267   8
   4  -8  -8 6525.76 456.794  30
  -4  -8   8 7321.68 438.176  16
   4  -8  -7 1403.58 229.307  45
   4   8  -7 1840.68 308.944   6
   4  -8  -7 1784.74 273.119   8
   4  -8  -7 1646.28 240.507  30
  -4  -8   7 1821.75 223.023  16
   4   8  -6 11776.2 656.489  48
   4  -8  -6 12529.1 702.417  45
   4   8  -6 12853.0 840.621   6
   4  -8  -6 13130.3 759.999   8
   4  -8  -6 11977.8 720.294  30
  -4  -8   6 12897.8 633.345  16
   4   8  -5 6484.29 472.250  48
   4  -8  -5 6580.24 495.556  45
   4   8  -5 7482.80 621.079   6
   4  -8  -5 7538.61 552.585  30
   4   8  -4 27510.2 1438.94   4
   4   8  -4 27748.3 1161.97  48
   4  -8  -4 27524.6 1177.80  45
   4   8  -4 27991.0 1348.72   6
   4  -8  -4 24366.6 1186.73  30
   4   8  -3 28772.4 1437.90   4
   4   8  -3 28887.4 1189.72  48
   4  -8  -3 26257.7 1153.21  45
   4  -8  -3 27399.0 1226.45  44
   4   8  -3 30702.7 1389.22   6
   4  -8  -3 26086.2 1141.68  31
   4   8  -2 11199.9 677.918  48
   4  -8  -2 10059.5 631.487  45
   4  -8  -2 10499.0 696.864  44
   4   8  -2 10608.4 768.567   6
   4  -8  -2 11425.9 689.492  41
   4   8  -2 10691.0 812.101   4
   4   8  -1 10314.8 657.554  48
   4  -8  -1 10208.0 584.102  22
   4  -8  -1 9817.15 602.326  45
   4  -8  -1 8953.59 650.666  44
   4   8  -1 9201.53 718.815   6
   4  -8  -1 9213.58 648.785  41
   4   8  -1 9897.67 761.110   4
   4   8   0 1427.08 245.815  48
   4   8   0 1623.93 301.668   4
   4  -8   0 1157.28 198.699  22
   4  -8   0 1488.11 283.976  44
   4  -8   0 1664.90 274.016  41
   4   8   0 1299.03 284.636   6
   4   8   1 173.417 117.008  48
   4  -8   1 338.887 121.640  22
   4  -8   1 239.817 125.910  41
   4   8   2 201.812 116.588  48
   4   8   2 100.598 99.5257   3
   4  -8   2 140.699 87.2668  22
   4  -8   2 140.471 99.6634  41
   4  -8   3 16912.2 844.241  22
   4  -8   3 15841.9 840.893  41
   4   8   3 15254.8 911.477   3
   4   8   4 30.3347 83.2985   3
   4  -8   4 23.0454 63.2839  22
   4  -8   5 3529.55 334.965  22
   4   8   5 3572.03 378.762   3
   4  -8   6 107.585 75.3629  22
  -4  -8  -6 214.955 79.8372   8
   4   8   6 278.617 113.553   3
  -4  -8  -7 863.419 129.115   7
   4  -8   7 984.133 145.766  22
  -4  -8  -7 881.849 122.880   8
   4   8   7 943.870 160.758   3
  -4  -8  -8 144.671 45.0074   8
   4  -8   8 104.592 44.9424  22
  -4  -8  -8 209.348 54.8734   7
   4   9 -10 131.077 81.4474   6
   4  -9 -10 152.730 62.3857  34
  -4  -9  10 209.478 65.9826  16
   4   9 -10 244.477 73.9569  56
   4   9  -9 94.7974 92.0408   6
   4  -9  -9 49.5927 55.6099  34
  -4  -9   9 35.7419 55.0830  16
   4   9  -8 165.932 102.834   6
   4  -9  -8 17.0839 60.5834  30
  -4  -9   8 109.009 66.6024  16
   4  -9  -7 272.625 117.148  45
   4   9  -7 152.738 123.569   6
   4  -9  -7 152.003 84.4719   8
   4  -9  -7 223.830 107.107  30
  -4  -9   7 175.115 80.2968  16
   4  -9  -6 61.1924 102.489  45
   4   9  -6 195.399 121.276   6
   4  -9  -6 322.793 118.644  30
  -4  -9   6 508.001 116.245  16
   4   9  -5 2155.06 256.814  48
   4  -9  -5 2429.93 289.493  45
   4   9  -5 1877.57 345.408   4
   4   9  -5 2440.01 346.787   6
   4  -9  -5 2004.67 275.601  30
   4   9  -4 3488.29 471.119   4
   4   9  -4 3377.46 334.624  48
   4  -9  -4 3735.06 363.419  45
   4   9  -4 4579.82 478.020   6
   4  -9  -4 3043.40 343.303  30
   4   9  -3 1825.41 337.423   4
   4  -9  -3 2659.21 308.947  45
   4   9  -3 2672.26 373.029   6
   4   9  -3 2187.95 277.046  48
   4  -9  -3 2157.56 264.712  31
   4  -9  -3 2076.06 282.697  30
   4   9  -2 10012.9 639.794  48
   4  -9  -2 10195.2 614.228  45
   4   9  -2 9464.09 732.120   6
   4  -9  -2 9410.13 621.380  41
   4   9  -2 9876.39 778.133   4
   4   9  -1 3024.42 346.966  48
   4  -9  -1 3762.21 352.509  45
   4   9  -1 3005.08 413.089   6
   4  -9  -1 3195.24 356.489  41
   4   9  -1 4159.51 484.204   4
   4   9   0 46215.4 1775.96  48
   4  -9   0 45492.3 1639.02  22
   4  -9   0 45724.8 1784.75  41
   4   9   1 554.333 159.018  48
   4  -9   1 475.292 133.775  22
   4  -9   1 526.734 152.860  41
   4   9   2 21274.9 1017.35  48
   4  -9   2 19793.2 908.190  22
   4  -9   2 19172.1 965.803  41
   4   9   2 19357.9 1051.17   3
   4   9   3 359.546 150.338   3
   4  -9   3 284.822 109.552  22
   4  -9   3 155.462 89.9807  41
   4  -9   4 3113.05 299.134  22
   4   9   4 2980.28 347.511   3
   4  -9   5 1200.65 176.654  22
   4   9   5 1306.30 215.371   3
   4  -9   6 4303.24 304.594  22
   4   9   6 4747.99 364.554   3
  -4  -9  -6 4357.97 273.188   8
   4  -9   7 555.707 92.1134  22
  -4  -9  -7 518.469 84.9503   7
  -4  -9  -7 457.260 73.9931   8
   4  10  -9 1070.08 164.406   6
   4 -10  -9 1263.54 147.555  34
  -4 -10   9 1288.64 132.579  16
   4  10  -9 1160.13 146.852  56
   4  10  -8 7133.85 488.317   6
   4 -10  -8 6430.02 391.518  34
  -4 -10   8 7165.36 369.401  16
   4 -10  -8 7054.12 399.891  30
   4  10  -7 421.748 136.666   6
   4 -10  -7 410.917 107.974  30
  -4 -10   7 389.519 92.2995  16
   4 -10  -6 20195.3 841.278  45
   4  10  -6 18140.9 967.261   6
   4 -10  -6 18403.3 858.402  30
   4  10  -5 292.343 158.820   4
   4 -10  -5 346.521 137.338  45
   4  10  -5 240.431 130.682   6
   4 -10  -5 232.205 113.717  30
   4  10  -4 10253.3 598.679  48
   4 -10  -4 12321.6 681.955  23
   4 -10  -4 11108.1 610.069  45
   4  10  -4 10069.3 717.478   6
   4 -10  -4 11230.5 649.001  30
   4  10  -4 11536.7 820.115   4
   4  10  -3-43.4161 76.9540  48
   4  10  -3 38.2128 95.7863   4
   4 -10  -3 39.2953 100.932  45
   4  10  -3-33.1876 111.611   6
   4 -10  -3 89.0956 74.9080  30
   4  10  -2 8796.04 573.185  48
   4 -10  -2 9086.71 540.779  45
   4  10  -2 8273.64 662.974   6
   4  10  -2 8809.39 709.591   4
   4  10  -1 3322.36 345.887  48
   4 -10  -1 3315.47 310.079  45
   4  10  -1 3190.58 405.776   6
   4 -10  -1 3297.58 335.426  41
   4  10  -1 3003.43 405.283   4
   4  10   0 9027.33 598.253  48
   4 -10   0 9734.49 609.314  41
   4  10   1 4950.60 418.656  48
   4 -10   1 4438.87 382.411  23
   4 -10   1 4229.64 384.373  41
   4  10   1 4296.07 444.486   3
   4  10   2 1635.96 238.983  48
   4  10   2 1643.82 266.166   3
   4 -10   2 1737.05 212.897  22
   4 -10   2 1785.99 234.330  41
   4 -10   2 1948.62 212.204  29
   4  10   3 6945.44 463.133  48
   4 -10   3 6487.28 413.285  22
   4 -10   3 6167.32 425.126  41
   4  10   3 6620.13 507.990   3
  -4 -10  -3 7923.32 403.785   8
   4 -10   4 5153.96 338.863  22
   4 -10   4 4474.98 316.812  41
   4  10   4 4693.24 394.373   3
  -4 -10  -4 5416.93 314.026   8
   4 -10   5 3911.81 269.191  22
   4  10   5 3887.31 320.869   3
  -4 -10  -5 3734.78 240.152   8
   4 -10   6 87.8246 41.7925  22
  -4 -10  -6 38.6278 33.5702   7
  -4 -10  -6 42.3642 34.5289   8
  -4 -11   8 2304.27 161.525  16
   4 -11  -8 2368.12 178.172  30
   4  11  -8 2176.37 190.963  56
   4 -11  -7 2812.86 224.566  30
   4  11  -7 2634.91 233.174  56
   4 -11  -6 15618.3 690.058  30
   4  11  -6 17285.9 873.075   4
   4 -11  -5 1921.50 214.862  30
   4  11  -5 2155.37 296.201   4
   4  11  -4 8722.19 492.768  48
   4 -11  -4 9769.53 536.443  23
   4 -11  -4 8543.62 499.477  30
   4  11  -4 9797.87 679.092   4
   4  11  -3 19257.2 860.639  48
   4 -11  -3 20905.7 910.040  23
   4 -11  -3 19416.7 846.806  30
   4  11  -2 3754.32 325.441  48
   4 -11  -2 3213.16 314.430  23
   4  11  -2 4213.46 438.113   4
   4  11  -1 16827.7 806.016  48
   4 -11  -1 18121.5 834.469  23
   4 -11  -1 16993.6 777.917  41
   4  11   0 2398.30 264.238  48
   4 -11   0 2258.10 248.405  23
   4 -11   0 1949.07 230.731  41
   4  11   0 2263.46 297.102   3
   4  11   1 7269.56 467.057  48
   4 -11   1 7358.12 449.612  41
   4  11   1 7293.18 530.523   3
   4 -11   1 6780.28 428.559  23
   4  11   2 614.002 127.260  48
   4  11   2 730.823 161.747   3
   4 -11   2 579.475 115.873  41
   4  11   3 1502.35 173.681  48
   4 -11   3 1327.27 144.177  22
   4 -11   3 1088.69 144.354  41
   4  11   3 1262.53 191.982   3
   4 -11   4 44.0570 38.2997  22
   4  11   4 147.695 68.2894   3
   4 -12  -6 5749.37 297.090  30
   4  12  -5 55.7418 62.4979   4
   4 -12  -5 39.5906 40.0220  30
   4 -12  -4 5669.13 330.799  23
  -4 -12   4 5482.51 296.029  15
   4 -12  -4 5555.02 319.336  30
   4  12  -4 6154.73 446.615   4
   4  12  -3 2973.52 238.074  48
   4 -12  -3 3185.06 252.119  23
  -4 -12   3 3308.44 228.114  15
   4  12  -2 1188.19 153.990  48
   4 -12  -2 1089.96 151.398  23
  -4 -12   2 1573.51 158.354  15
   4  12  -1 8624.50 465.695  48
   4 -12  -1 9395.75 479.412  23
   4 -12  -1 8527.47 431.201  41
   4  12  -1 9337.76 559.897   3
  -4 -12   1 10300.5 450.881  15
   4  12   0 1052.45 146.255  48
   4 -12   0 1113.54 145.581  23
   4  12   0 1011.78 173.729   3
   4 -12   0 1018.14 135.293  41
  -4 -12   0 1318.32 140.166  15
   4  12   1 6942.88 376.289  48
   4  12   1 6894.21 429.617   3
   4  12   2 28.4739 42.2322   3
   4  12   2 30.8289 39.9130  48
   4 -12   2 27.8461 32.9130  41
  -5   0  14 437.270 70.9645  50
   5   0 -14 223.507 65.0018  25
   5   0 -14 307.620 98.1053  47
  -5   0  13 43.3748 50.1297  50
   5   0 -13 24.9655 74.0518  47
   5   0 -12 1420.27 268.576  47
   5   0 -11-37.0059 109.760  47
   5   0 -10 38.7613 115.037  47
   5   0 -10 266.778 112.172  26
   5   0  -9 25.3230 63.4791  26
   5   0  -8 31.9649 87.7842  10
   5   0  -8 30.9302 60.0733  39
   5   0  -8 148.134 95.8856  26
   5   0  -7-28.9049 85.7291  10
   5   0  -7-27.3467 75.0910  39
   5   0  -7 44.2833 60.7987  34
   5   0  -7 45.8439 72.6783  26
   5   0  -6 26906.2 1144.71  10
   5   0  -6 22139.5 949.270  42
   5   0  -6 23204.7 975.460  56
   5   0  -6 22319.0 1044.55  39
   5   0  -6 25415.5 1045.39  34
   5   0  -6 23167.2 1014.77  26
   5   0  -5-17.1993 51.0114  25
   5   0  -5-15.1010 44.7881  42
   5   0  -5 80.1077 54.9918  39
   5   0  -5 17.5011 65.0683  56
   5   0  -5 18.4424 50.6407  26
   5   0  -4 43709.3 1476.84  42
   5   0  -4 42612.3 1537.52  39
   5   0  -4 47615.4 1518.80  38
   5   0  -4 45810.0 1507.17  57
   5   0  -4 42970.5 1531.84  56
   5   0  -4 45273.5 1543.21  26
   5   0  -4 42743.1 1502.32  25
   5   0  -3-42.3112 63.2416  25
   5   0  -3-16.1793 47.9864  56
   5   0  -3-15.2662 45.2783  26
   5   0  -2 72081.1 2199.77  43
   5   0  -2 75631.0 2270.78  23
   5   0  -2 67122.2 2206.26  56
   5   0  -2 65959.7 2172.06  57
   5   0  -2 72476.5 2208.23  26
   5   0  -2 69284.7 2173.99  25
   5   0  -1 13.5796 45.6927  25
   5   0  -1 49.6667 64.3071  23
   5   0  -1 117.844 66.0685  43
   5   0  -1 14.0991 52.4411  57
   5   0   0 30447.6 1130.92  43
   5   0   0 32203.0 1115.80  38
   5   0   0 30989.8 1155.08  35
   5   0   0 30390.8 1101.86  57
   5   0   0 32257.7 1120.94  25
   5   0   1 17.4061 43.6390  43
   5   0   1 14.8179 59.8975  20
   5   0   1 130.101 75.1259  35
   5   0   1 15.7366 55.7914  25
   5   0   2 23188.3 997.886  43
   5   0   2 22724.6 926.532  20
   5   0   2 25397.4 1055.65  35
   5   0   3 43.5027 54.5235  43
   5   0   3-16.0464 50.8789  20
   5   0   3 24.5116 67.3067  35
   5   0   4 26966.0 1150.34  43
   5   0   4 25002.4 1179.93  35
   5   0   4 26086.5 1096.97  33
   5   0   5 73.1454 72.3214  43
   5   0   5-22.4138 71.0745  33
   5   0   5 85.6339 89.8019  27
   5   0   6 36565.2 1452.11  43
   5   0   6 39039.4 1463.62  33
   5   0   6 36802.6 1430.53  27
   5   0   7 40.1027 77.8808  43
   5   0   7 123.040 97.5427  33
   5   0   7 39.4653 76.6435  27
   5   0   8 5736.36 396.067  32
   5   0   8 6360.30 409.960  27
   5   0   9-12.6099 46.8910  32
   5   0   9-48.1588 46.7616  27
  -5  -1  14 70.4378 33.6952  50
  -5   1  14 27.8926 28.2156  50
   5  -1 -14 45.9549 42.5016  25
   5   1 -14 46.6697 40.5462  25
   5   1 -14 47.4937 56.1362  47
   5  -1 -14 125.832 72.7119  47
   5   1 -13 1514.52 238.804  47
   5  -1 -13 1015.53 202.302  47
  -5  -1  13 1455.96 151.205  50
  -5   1  13 1304.63 147.326  50
   5   1 -12 486.991 171.364  47
   5  -1 -12 623.875 185.642  47
  -5  -1  12 575.528 115.928  51
   5  -1 -11 2251.51 350.258  47
   5   1 -11 1509.26 299.946  47
   5  -1 -11 1782.22 250.786  26
  -5  -1  10 962.596 166.198  49
   5   1 -10 1354.80 294.066  47
   5  -1 -10 787.143 223.858  47
   5  -1  -9 18281.2 1064.71  47
  -5  -1   9 17497.0 805.243  49
   5  -1  -9 19634.8 936.827  34
  -5  -1   8 7688.97 477.957  49
   5   1  -8 9719.64 695.425  10
   5  -1  -8 9176.74 674.280  10
   5   1  -8 8064.81 634.009  39
   5  -1  -8 8816.12 634.055  39
   5  -1  -8 9280.79 599.117  34
   5   1  -8 9065.55 573.978  26
  -5  -1   7 14400.4 686.541  49
   5   1  -7 18195.6 926.345  10
   5   1  -7 15043.0 761.045  56
   5  -1  -7 17401.6 917.015  10
   5  -1  -7 14854.3 840.064  39
   5  -1  -7 16961.1 842.734  34
   5   1  -7 16084.3 792.341  26
   5  -1  -6 1143.11 180.047  42
   5   1  -6 1174.16 211.882  10
   5  -1  -6 1103.11 209.711  10
   5   1  -6 898.276 162.394  56
   5  -1  -6 1341.81 210.119  39
   5  -1  -6 1340.59 216.264  34
   5  -1  -6 1177.50 176.774  56
   5   1  -6 1234.14 191.468  26
   5  -1  -6 1339.30 208.274  26
   5   1  -5 21049.9 925.305  10
   5   1  -5 18903.1 783.012  42
   5  -1  -5 19963.9 822.279  42
   5  -1  -5 18211.0 857.501  39
   5  -1  -5 21607.6 905.947  34
   5   1  -5 16953.5 818.023  56
   5  -1  -5 18353.7 814.415  56
   5   1  -5 20219.2 856.676  26
   5  -1  -5 19332.2 860.285  26
   5  -1  -5 17124.7 802.166  25
   5   1  -5 17084.4 796.923  25
   5  -1  -4 638.922 129.127  25
   5   1  -4 391.190 99.3318  25
   5  -1  -4 820.197 150.910  23
   5   1  -4 504.466 104.044  42
   5  -1  -4 681.122 122.369  42
   5   1  -4 555.772 122.830  40
   5  -1  -4 494.133 122.172  39
   5  -1  -4 592.051 116.442  38
   5  -1  -4 531.540 122.355  34
   5   1  -4 471.931 110.548  57
   5  -1  -4 413.975 105.930  56
   5  -1  -4 599.043 121.863  57
   5   1  -4 386.223 110.458  56
   5   1  -4 530.085 118.271  26
   5  -1  -4 521.780 117.146  26
   5  -1  -3 13035.1 644.098  23
   5  -1  -3 12897.3 582.626  21
   5   1  -3 11315.3 572.787  57
   5  -1  -3 13489.9 626.562  41
   5   1  -3 13307.1 620.322  40
   5  -1  -3 12968.3 600.815  57
   5  -1  -3 13381.3 599.279  38
   5   1  -3 11909.0 609.500  56
   5  -1  -3 11957.6 605.264  56
   5   1  -3 12449.6 607.770  26
   5  -1  -3 12846.3 604.172  26
   5  -1  -3 11384.4 572.996  25
   5   1  -3 11202.3 560.374  25
   5   1  -2 450.554 97.8722  25
   5  -1  -2 167.319 73.9250  25
   5  -1  -2 486.783 117.317  23
   5  -1  -2 188.478 71.4198  21
   5   1  -2 566.465 110.395  43
   5  -1  -2 288.938 89.2100  57
   5  -1  -2 407.013 105.270  41
   5   1  -2 280.992 89.7340  40
   5  -1  -2 352.399 97.8688  38
   5   1  -2 443.925 108.524  56
   5  -1  -2 322.013 87.8979  26
   5   1  -2 389.468 105.224  57
   5  -1  -1 18780.4 789.111  23
   5   1  -1 16592.1 721.789  43
   5  -1  -1 16290.5 712.365  43
   5  -1  -1 15627.4 674.264  20
   5   1  -1 13911.4 667.121  20
   5  -1  -1 17255.9 757.667  41
   5   1  -1 18204.7 754.159  40
   5  -1  -1 16593.1 705.284  38
   5   1  -1 15783.2 701.270  57
   5  -1  -1 16993.7 720.926  57
   5  -1  -1 17390.9 751.536  56
   5  -1  -1 16554.5 709.069  25
   5  -1   0 4911.17 357.559  23
   5   1   0 4666.26 322.113  57
   5   1   0 4553.29 337.755  43
   5  -1   0 4281.54 320.735  43
   5  -1   0 4140.30 300.336  20
   5   1   0 3671.09 294.679  20
   5  -1   0 4572.20 346.366  41
   5   1   0 4611.42 333.728  40
   5  -1   0 4629.80 318.706  38
   5  -1   0 4748.73 352.843  35
   5  -1   0 5111.28 341.910  57
   5  -1   0 4680.02 328.240  25
   5   1   1 34399.5 1325.90  43
   5  -1   1 34887.7 1297.13  43
   5  -1   1 35009.0 1263.62  20
   5   1   1 32149.9 1249.41  20
   5  -1   1 39750.5 1347.54  41
   5  -1   1 36558.8 1357.37  35
   5  -1   1 41443.1 1349.99  25
   5   1   2 11910.3 649.613  43
   5  -1   2 11755.1 607.649  43
   5  -1   2 10909.5 558.609  20
   5   1   2 10666.0 561.726  20
   5  -1   2 11460.1 646.805  35
   5   1   3 16489.0 833.310  43
   5  -1   3 15357.7 756.284  43
   5  -1   3 16910.4 732.534  20
   5   1   3 14565.7 701.464  20
   5  -1   3 15386.6 818.488  35
   5  -1   4 3948.41 352.570  43
   5   1   4 4581.66 448.462   3
   5  -1   4 4228.41 330.471  20
   5  -1   4 3411.96 373.511  35
   5  -1   4 4044.45 348.804  27
   5  -1   5 43.2852 59.4477  33
   5   1   5 45.6723 76.8133  33
   5  -1   5 84.0255 66.6218  27
   5  -1   6 129.432 90.5064  33
   5   1   6 248.390 118.748  33
   5  -1   6 20.9645 77.9738  27
   5   1   6 43.1162 76.4512  27
   5   1   7 1104.87 201.540  43
   5   1   7 1130.78 191.299  33
   5  -1   7 1372.39 201.110  27
   5   1   7 1167.86 189.642  27
   5   1   8 650.777 134.009  43
   5   1   8 732.199 139.924  33
   5   1   8 465.416 117.088  32
   5  -1   8 695.112 132.936  27
   5   1   8 588.034 129.215  27
   5   1   9 420.933 85.2720  43
   5  -1   9 543.278 103.931  32
   5   1   9 506.673 101.290  32
   5  -1   9 637.167 109.089  27
   5   1   9 461.638 95.6971  27
  -5   2  14 220.026 50.1224  50
   5   2 -14 262.378 85.1351  47
   5  -2 -14 246.401 84.6567  47
   5   2 -13 1546.18 238.109  47
   5  -2 -13 1769.48 247.876  47
  -5  -2  13 1518.95 149.433  50
  -5  -2  13 1593.02 157.107  51
  -5   2  13 1926.63 172.218  50
  -5   2  12 258.144 87.5424  50
   5   2 -12 95.3397 112.696  47
   5  -2 -12 29.5261 99.3400  47
   5  -2 -12 75.5785 59.9811  26
   5   2 -11 3725.99 459.956  47
   5  -2 -11 3305.78 411.324  47
  -5  -2  10 35.5726 74.6089  49
   5  -2 -10 36.0657 106.971  47
   5  -2  -9 1030.29 240.695  47
  -5  -2   9 1066.83 179.052  49
   5  -2  -9 1154.42 214.046  34
   5  -2  -8 33.3676 91.6465  47
   5   2  -8 31.4856 78.9497  10
  -5  -2   8 86.7664 77.8395  49
   5  -2  -8 84.3956 77.2742  39
   5  -2  -8 80.8788 79.9857  34
   5  -2  -8 146.478 86.9120  17
   5   2  -7 1125.40 225.144  10
   5  -2  -7 752.814 175.921  39
   5  -2  -7 865.747 184.916  34
   5  -2  -7 670.070 165.968  17
   5   2  -7 777.837 168.501  56
   5   2  -6 622.262 145.520  56
   5  -2  -6 626.011 136.463  42
   5   2  -6 653.808 169.440  10
   5  -2  -6 733.954 159.587  39
   5  -2  -6 734.532 167.990  34
   5  -2  -6 864.066 178.529  17
   5   2  -6 732.329 143.977  26
   5   2  -5 1421.39 201.190  48
   5  -2  -5 1276.06 183.010  42
   5  -2  -5 1338.43 200.944  39
   5  -2  -5 1567.65 227.139  34
   5  -2  -5 1540.42 219.855  30
   5   2  -5 1362.40 205.926  56
   5  -2  -5 1453.50 193.307  56
   5   2  -5 1713.51 210.001  26
   5  -2  -5 959.401 176.002  26
   5  -2  -5 1447.99 191.914  25
   5   2  -4 3564.20 315.250  48
   5  -2  -4 4391.60 355.664  23
   5  -2  -4 4356.26 319.748  42
   5   2  -4 4485.04 340.199  40
   5  -2  -4 4106.53 346.526  39
   5  -2  -4 4781.55 328.591  38
   5  -2  -4 4700.39 367.355  34
   5  -2  -4 5249.41 384.568  30
   5   2  -4 4072.42 312.454  57
   5   2  -4 3688.14 329.941  56
   5  -2  -4 4002.94 320.804  56
   5   2  -4 4414.59 335.822  26
   5  -2  -4 4002.84 324.495  26
   5  -2  -4 3802.39 305.935  25
   5  -2  -3 3630.91 319.846  23
   5  -2  -3 3276.23 268.932  21
   5  -2  -3 3141.03 261.112  42
   5  -2  -3 3540.38 296.775  41
   5   2  -3 3603.28 303.803  40
   5  -2  -3 3590.01 278.706  38
   5   2  -3 3238.76 273.969  57
   5   2  -3 2794.91 276.015  56
   5  -2  -3 3411.97 293.027  56
   5  -2  -3 3127.32 266.422  25
   5  -2  -2 2723.56 280.328  23
   5  -2  -2 3023.85 264.507  22
   5   2  -2 2510.30 241.725  57
   5   2  -2 2763.58 261.398  56
   5   2  -2 2007.79 211.601  43
   5  -2  -2 2640.04 263.268  41
   5   2  -2 2515.58 256.119  40
   5  -2  -2 2601.66 237.308  38
   5  -2  -2 2278.56 241.100  56
   5  -2  -2 2335.39 231.230  25
   5  -2  -1 161.229 67.9529  25
   5  -2  -1 206.553 84.3655  23
   5  -2  -1 301.666 91.2091  21
   5   2  -1 105.359 63.3540  43
   5  -2  -1 162.235 64.2523  43
   5  -2  -1 182.889 79.5804  41
   5  -2  -1 322.115 88.0175  20
   5   2  -1 276.385 93.0193  40
   5  -2  -1 233.929 78.7811  38
   5   2  -1 229.342 82.3692  57
   5  -2  -1 173.800 75.6435  56
   5  -2   0 9423.81 538.138  56
   5  -2   0 9360.17 535.830  23
   5  -2   0 9485.33 515.636  21
   5   2   0 8190.45 473.869  57
   5   2   0 8657.49 502.186  43
   5  -2   0 8581.32 480.200  43
   5  -2   0 9003.97 472.097  20
   5  -2   0 9624.67 548.122  41
   5   2   0 9293.29 518.657  40
   5  -2   0 9742.51 498.962  38
   5  -2   0 8795.66 520.965  35
   5  -2   0 10337.9 520.543  25
   5   2   1 1498.39 198.311  12
   5  -2   1 1540.44 206.533  21
   5   2   1 1569.33 210.961  43
   5  -2   1 1234.56 184.976  41
   5  -2   1 1163.05 165.489  20
   5   2   1 975.281 155.070  20
   5  -2   1 1302.34 196.846  35
   5  -2   1 1700.24 207.992  25
   5   2   2 6094.92 430.610  12
   5  -2   2 5233.73 414.691  21
   5   2   2 5192.72 423.413  43
   5  -2   2 6576.05 402.944  20
   5   2   2 5201.17 374.090  20
   5  -2   2 5769.76 441.860  35
   5  -2   3 1331.24 218.306  21
   5  -2   3 1595.24 199.761  20
   5   2   3 1325.34 184.490  20
   5  -2   3 1376.42 221.167  35
   5   2   3 1792.00 273.319   3
   5  -2   4 917.213 192.623  21
   5  -2   4 1179.68 183.163  20
   5   2   4 1155.03 235.422   3
   5  -2   4 1152.91 184.299  27
   5   2   5 12891.0 778.672   3
   5  -2   5 11982.9 626.870  27
   5  -2   6 207.020 92.0929  21
   5   2   6 537.212 139.944  33
   5  -2   6 303.992 124.699  27
   5  -2   7 3689.03 291.102  19
   5   2   7 2843.79 295.138  33
   5  -2   7 3629.48 318.549  27
   5   2   7 3197.04 305.396  27
   5   2   8 143.727 78.0495  43
   5   2   8 147.505 82.2107  33
   5   2   8 84.5197 65.6997  32
   5  -2   8 61.7417 62.4476  27
   5   2   8 110.691 68.7090  27
   5   2   9 810.839 120.148  43
   5   2   9 1085.74 141.631  32
   5  -2   9 956.556 129.530  27
   5   2   9 905.100 125.815  27
  -5   3  13 91.5665 45.9788  50
   5   3 -13 65.2269 77.1188  47
   5  -3 -13 82.6101 80.2416  47
   5  -3 -13 124.882 57.7796  26
  -5  -3  13 105.499 51.6277  51
   5   3 -12 1984.68 298.059  47
   5  -3 -12 1830.58 282.133  47
  -5   3  12 2659.11 221.225  50
   5   3 -11 4980.72 522.676  47
   5  -3 -11 4427.12 467.711  47
  -5  -3  11 4461.35 341.950  16
  -5   3  11 5613.99 359.033  50
  -5  -3  10 1508.68 202.354  49
   5  -3 -10 1484.98 295.265  47
   5  -3 -10 1741.40 252.925  34
  -5  -3   9 8786.14 508.264  49
   5  -3  -9 7102.46 620.916  47
   5  -3  -9 7138.02 554.877  34
  -5  -3   8 1502.06 203.679  49
   5  -3  -8 1459.20 276.294  47
   5   3  -8 1540.02 234.562  56
   5  -3  -8 1750.66 274.814  34
  -5  -3   7 19988.3 882.604  49
   5  -3  -7 20957.1 1080.32  11
   5  -3  -7 20379.5 1003.18  39
   5  -3  -7 22239.3 1090.04  34
   5  -3  -7 24438.3 1048.38  30
   5   3  -7 22437.3 1031.61  56
   5   3  -7 25042.2 1198.06  55
   5  -3  -6 129.891 77.9823  25
   5  -3  -6 109.783 87.1570  11
   5   3  -6 272.904 122.656  55
   5  -3  -6 208.333 97.2143  39
   5  -3  -6 188.881 109.169  34
   5  -3  -6 161.071 96.6364  30
   5   3  -6 96.3056 89.6466  56
   5   3  -5 30035.4 1226.40  48
   5  -3  -5 33981.5 1241.20  42
   5  -3  -5 30514.2 1259.20  39
   5   3  -5 31831.3 1288.59  56
   5  -3  -5 32729.6 1320.66  34
   5  -3  -5 33935.1 1304.89  30
   5  -3  -5 31937.0 1204.57  56
   5  -3  -5 28426.6 1160.94  25
   5   3  -4 3141.96 286.806  57
   5   3  -4 3357.77 313.159  48
   5  -3  -4 3951.83 353.725  23
   5  -3  -4 3993.58 315.430  42
   5   3  -4 3347.14 324.626  56
   5   3  -4 4088.19 343.886  40
   5  -3  -4 4212.23 322.271  38
   5  -3  -4 3693.84 337.950  34
   5  -3  -4 4137.35 354.748  30
   5  -3  -4 4263.38 334.726  56
   5  -3  -4 3687.36 301.800  25
   5  -3  -3 23926.7 1003.05  23
   5  -3  -3 22255.2 908.736  22
   5  -3  -3 21584.9 874.301  21
   5  -3  -3 21610.7 864.918  42
   5  -3  -3 22653.9 932.266  41
   5   3  -3 22302.9 951.095  40
   5  -3  -3 22755.8 899.522  38
   5   3  -3 18758.4 898.328  56
   5   3  -3 19190.6 884.870  48
   5  -3  -3 22245.2 923.703  56
   5  -3  -3 19105.8 840.133  25
   5  -3  -2 1196.19 199.351  23
   5  -3  -2 1540.63 193.984  22
   5  -3  -2 1077.25 158.778  21
   5  -3  -2 1396.20 202.366  41
   5   3  -2 1268.24 195.227  40
   5  -3  -2 1194.47 170.101  38
   5  -3  -2 1185.37 181.670  56
   5  -3  -2 1249.65 167.826  25
   5  -3  -1 16038.5 790.855  23
   5  -3  -1 15105.5 731.820  22
   5  -3  -1 15341.5 705.506  21
   5  -3  -1 15084.6 659.398  20
   5  -3  -1 15023.6 766.265  41
   5   3  -1 15915.4 768.942  40
   5  -3  -1 16154.5 716.783  38
   5  -3  -1 15868.2 759.577  56
   5  -3  -1 15438.2 693.114  25
   5  -3   0 5582.33 416.024  23
   5  -3   0 4715.34 379.737  22
   5   3   0 4836.80 371.087  12
   5  -3   0 4739.18 359.811  21
   5   3   0 5021.76 367.814  43
   5  -3   0 5126.73 340.775  20
   5  -3   0 5018.13 403.569  41
   5   3   0 5235.61 393.288  40
   5  -3   0 5633.05 377.731  38
   5  -3   0 5033.05 383.101  35
   5   3   0 4734.23 352.405  57
   5  -3   0 6054.61 428.967  56
   5  -3   0 6367.22 394.569  25
   5   3   1 37917.2 1433.87  12
   5  -3   1 37312.6 1425.72  21
   5   3   1 36702.6 1419.66  43
   5  -3   1 40289.9 1370.77  20
   5  -3   1 39467.3 1475.63  41
   5  -3   1 36595.5 1424.80  35
   5   3   2 5824.60 445.056  12
   5  -3   2 7184.26 487.813  21
   5   3   2 7026.76 489.458  43
   5  -3   2 6831.69 418.936  20
   5  -3   2 5860.30 433.267  41
   5   3   2 4757.35 368.894  20
   5  -3   2 6197.28 453.753  35
   5   3   3 26069.8 1156.22  12
   5  -3   3 24516.7 1139.79  21
   5  -3   3 30816.4 1097.31  20
   5   3   3 24113.5 1029.03  20
   5   3   3 29714.1 1305.01   3
   5  -3   3 27354.1 1159.08  35
   5  -3   4 690.043 172.613  21
   5  -3   4 1166.64 184.700  20
   5   3   4 970.550 211.963   3
   5  -3   4 867.098 163.443  27
   5   3   5 3555.98 404.422   3
   5  -3   5 3619.32 324.278  27
   5  -3   6 815.296 181.370  21
   5  -3   6 1548.99 204.620  19
   5   3   6 1326.65 213.684  33
   5  -3   6 1378.04 203.273  27
   5  -3   7 2811.04 300.506  21
   5  -3   7 2998.42 260.581  19
   5   3   7 2940.73 290.507  33
   5  -3   7 3271.30 293.925  27
   5  -3   8 1810.29 208.918  21
   5   3   8 1904.83 222.014  43
   5   3   8 2210.18 223.293  33
   5  -3   8 2151.31 215.572  27
   5   3   8 1983.46 212.082  27
   5   3   9 88.3238 44.7014  43
   5   3   9 156.778 58.9398  32
   5  -3   9 130.503 60.6586  27
   5   3   9 60.5694 43.9073  27
   5   4 -13 4204.53 348.713  47
   5  -4 -13 4531.52 353.209  47
   5  -4 -13 3723.34 265.211  26
  -5  -4  13 4487.83 253.375  51
   5  -4 -12 4439.54 407.729  47
  -5  -4  12 4115.80 285.442  51
   5  -4 -11 949.091 216.210  47
   5  -4 -11 800.906 159.715  34
  -5  -4  11 504.648 123.720  16
  -5  -4  10 13440.5 641.526  49
   5  -4 -10 12932.8 818.904  47
   5  -4 -10 11468.9 695.791  34
  -5  -4  10 10563.2 599.005  16
  -5  -4   9 2569.30 266.817  49
   5  -4  -9 2251.49 341.431  47
   5  -4  -9 1590.31 269.056  34
   5   4  -9 1951.92 266.695  56
  -5  -4   8 19736.1 859.719  49
   5  -4  -8 20777.8 1087.33  47
   5  -4  -8 17602.5 994.356  34
   5  -4  -8 19344.1 939.393  30
   5   4  -8 18611.9 952.287  56
  -5  -4   7 191.155 91.3749  49
   5  -4  -7-31.3663 86.1315  47
   5  -4  -7 126.222 93.5931  11
   5  -4  -7 24.3602 54.6211  39
   5  -4  -7 31.1149 85.4412  34
   5  -4  -7-24.6715 82.9738  30
   5   4  -7 54.9620 81.5093  56
   5   4  -7 36.3933 70.6665  55
   5   4  -6 11659.4 667.928  48
   5  -4  -6 12092.3 691.324  39
   5  -4  -6 11287.5 732.893  34
   5  -4  -6 11198.1 694.931  30
   5   4  -6 12077.8 732.345  56
   5   4  -6 12630.1 815.685  55
   5   4  -5 699.239 153.910  48
   5  -4  -5 1177.18 191.812  42
   5  -4  -5 1059.65 207.092  34
   5  -4  -5 884.206 184.150  30
   5   4  -5 907.481 189.835  56
   5   4  -5 737.908 179.737  55
   5   4  -4 20989.5 966.861  48
   5  -4  -4 21301.9 1015.22  23
   5  -4  -4 25439.7 1029.75  44
   5   4  -4 22581.6 1011.37  40
   5  -4  -4 22076.4 1022.05  30
   5   4  -4 21472.8 1014.62  56
   5  -4  -4 23497.4 978.277  56
   5   4  -3 60.5988 71.6146  48
   5  -4  -3 24.8201 55.6579  23
   5  -4  -3 54.3767 70.3951  22
   5  -4  -3 16.2924 51.6697  21
   5  -4  -3 80.7171 67.8721  44
   5  -4  -3 20.4668 60.7125  41
   5   4  -3 91.5428 76.9727  40
   5  -4  -3 92.5316 65.6128  38
   5   4  -3 21.4837 53.8632  56
   5  -4  -3 19.8419 54.4948  56
   5  -4  -2 41569.1 1600.51  23
   5  -4  -2 37005.8 1450.50  22
   5  -4  -2 40610.6 1436.15  21
   5  -4  -2 45547.0 1550.44  44
   5  -4  -2 40100.0 1536.39  41
   5   4  -2 40587.3 1556.58  40
   5  -4  -2 38848.1 1457.98  38
   5  -4  -2 43707.8 1538.40  56
   5  -4  -1 2155.24 278.812  23
   5  -4  -1 1797.34 237.144  22
   5  -4  -1 1989.75 229.719  21
   5  -4  -1 2519.62 273.120  44
   5  -4  -1 2060.56 210.152  20
   5  -4  -1 2397.38 287.074  41
   5   4  -1 1919.02 250.593  40
   5  -4  -1 2310.75 256.537  38
   5  -4  -1 1992.66 221.582  25
   5  -4   0 22457.4 1048.49  23
   5  -4   0 23115.7 1037.07  22
   5  -4   0 23776.4 998.459  21
   5  -4   0 23396.5 935.222  20
   5  -4   0 23956.1 1085.26  41
   5   4   0 22890.0 1039.15  40
   5  -4   0 25596.5 994.922  25
   5   4   1 2611.52 290.049  12
   5  -4   1 2716.98 312.300  22
   5  -4   1 2970.69 296.939  21
   5  -4   1 3166.75 276.571  20
   5  -4   1 2589.87 305.057  41
   5  -4   1 2530.73 241.561  19
   5  -4   1 2407.63 271.783  35
   5  -4   1 3398.09 308.983  25
   5   4   2 3074.79 322.357  12
   5  -4   2 2417.70 304.172  22
   5  -4   2 2708.60 296.925  21
   5   4   2 2846.31 302.824  43
   5  -4   2 2917.81 272.750  20
   5  -4   2 2277.55 279.650  41
   5  -4   2 2955.81 263.798  19
   5  -4   2 2407.14 339.227  36
   5   4   2 2773.20 345.567   3
   5  -4   2 2333.65 270.857  35
   5  -4   3 8568.90 581.279  21
   5   4   3 9756.27 627.504  43
   5  -4   3 10449.9 550.273  20
   5   4   3 7777.41 490.113  20
   5  -4   3 9214.19 513.055  19
   5   4   3 8930.79 659.022   3
   5  -4   4 9189.04 631.872  21
   5  -4   4 11790.1 595.630  20
   5   4   4 10434.8 724.878   3
   5  -4   4 9728.88 551.054  19
   5  -4   4 11223.2 599.904  27
   5   4   5 1771.75 289.343   3
   5  -4   5 1724.11 257.771  21
   5  -4   5 1825.04 221.217  19
   5  -4   5 1962.59 237.084  27
   5  -4   6 4593.71 406.063  21
   5   4   6 5196.54 471.771   3
   5  -4   6 5833.28 380.218  19
   5   4   6 4632.19 386.595  33
   5  -4   6 5136.96 380.830  27
   5  -4   7 940.083 170.317  21
   5   4   7 1084.27 185.075  43
   5  -4   7 928.219 143.896  19
   5   4   7 709.171 147.982  33
   5  -4   7 897.194 151.081  27
   5  -4   8 42.6708 52.9120  21
   5   4   8 109.187 63.0696  43
   5   4   8 40.7339 48.1651  33
   5  -4   8 152.527 68.3567  27
   5   4   8 39.9816 51.7830  27
   5  -4   9 219.359 57.9513  21
   5   4   9 255.342 63.9908  43
   5   4   9 299.835 68.9282  32
   5   4   9 290.925 65.4296  27
  -5  -5  13 1403.59 121.858  51
   5  -5 -13 1431.06 143.725  26
   5  -5 -12 64.8166 83.9656  47
   5   5 -12 112.257 75.5772   6
  -5  -5  12 159.764 57.3570  51
   5  -5 -11 5461.92 478.933  47
   5  -5 -11 6368.99 431.518  34
  -5  -5  11 5823.47 366.335  16
   5  -5 -10 16788.8 953.632  47
   5  -5 -10 18123.5 897.153  34
  -5  -5  10 18075.0 800.597  16
  -5  -5   9 2367.34 253.966  49
   5  -5  -9 1912.47 306.421  47
   5  -5  -9 1527.53 261.823  34
   5  -5  -9 1815.47 249.815  30
  -5  -5   9 1847.13 239.276  16
   5   5  -9 2611.83 307.776  56
  -5  -5   8 18391.0 802.844  49
   5  -5  -8 18332.6 1002.83  47
   5  -5  -8 14665.7 900.211  34
   5  -5  -8 17758.1 880.539  30
  -5  -5   8 14677.0 765.858  16
   5   5  -8 18104.3 936.963  56
  -5  -5   7 1630.77 214.874  49
   5   5  -7 2003.81 261.995  48
   5  -5  -7 2119.95 327.412  47
   5  -5  -7 1266.40 256.482  34
   5  -5  -7 2162.57 285.145  30
   5   5  -7 1623.11 269.393  56
   5   5  -6 1021.73 191.975  48
   5  -5  -6 1478.71 259.542  47
   5   5  -6 605.695 184.597   6
   5  -5  -6 561.155 172.882  34
   5  -5  -6 909.776 198.155  30
   5   5  -6 1217.92 251.917  55
   5   5  -6 1061.90 226.878  56
   5   5  -5 3380.70 333.414  48
   5   5  -5 2836.70 375.286   6
   5  -5  -5 2533.36 325.649  34
   5  -5  -5 3130.11 352.863  30
   5   5  -5 3296.41 371.503  56
   5   5  -4 291.973 118.406  48
   5  -5  -4 241.906 113.070  23
   5  -5  -4 289.017 135.271  44
   5   5  -4 456.120 133.517  40
   5   5  -4 536.988 166.311   6
   5  -5  -4 315.706 128.844  30
   5   5  -4 268.189 120.566  56
   5   5  -3 5843.90 451.687  48
   5  -5  -3 5203.71 478.276  23
   5  -5  -3 5189.49 401.244  22
   5  -5  -3 6137.82 408.122  21
   5  -5  -3 6433.86 475.929  44
   5   5  -3 5606.73 504.502   6
   5  -5  -3 5958.34 454.613  41
   5   5  -3 5755.46 485.997  40
   5   5  -2 45.8568 63.0037  48
   5  -5  -2 259.910 133.500  23
   5  -5  -2 100.985 78.4667  22
   5  -5  -2 69.9474 73.3855  21
   5  -5  -2 210.063 114.073  44
   5  -5  -2 125.785 89.2115  41
   5   5  -2 109.278 96.8750  40
   5   5  -2 30.3377 107.571   6
   5  -5  -1 8582.73 617.282  23
   5  -5  -1 9181.02 572.960  22
   5  -5  -1 9602.27 542.747  21
   5  -5  -1 10034.6 617.458  44
   5   5  -1 8917.11 655.850   6
   5  -5  -1 9823.86 508.326  20
   5  -5  -1 9115.21 625.971  41
   5   5  -1 9668.39 639.577  40
   5  -5   0 3309.85 362.078  23
   5  -5   0 3974.16 365.821  22
   5  -5   0 3236.09 306.857  21
   5  -5   0 3569.09 366.788  44
   5   5   0 3587.93 407.638   6
   5  -5   0 3561.89 298.035  20
   5  -5   0 3452.55 374.635  41
   5   5   0 3693.64 368.663  40
   5  -5   1 4999.85 439.295  22
   5   5   1 5672.28 442.893  12
   5  -5   1 5112.17 403.842  21
   5  -5   1 5581.13 383.680  20
   5  -5   1 5893.69 483.476  41
   5  -5   1 5206.74 359.011  19
   5   5   1 5293.19 500.634   3
   5  -5   2 2862.61 345.008  22
   5  -5   2 3194.18 327.393  21
   5  -5   2 3643.13 313.698  20
   5  -5   2 3132.15 346.539  41
   5  -5   2 3370.56 289.022  19
   5   5   2 3431.80 407.062   3
   5  -5   3 5726.87 451.396  21
   5  -5   3 6769.44 433.973  20
   5  -5   3 5825.08 396.732  19
   5   5   3 6293.90 552.720   3
   5  -5   4 3340.54 345.705  21
   5   5   4 3659.31 375.703  43
   5  -5   4 3209.15 300.447  20
   5   5   4 3467.49 399.749   3
   5  -5   4 3642.44 309.720  19
   5  -5   4 3487.93 309.118  27
   5  -5   5 3528.10 359.264  21
   5   5   5 4811.62 427.120  43
   5  -5   5 5124.26 355.547  20
   5   5   5 5041.62 475.691   3
   5  -5   5 4369.85 337.359  19
   5  -5   5 4732.22 360.085  27
   5  -5   6 6685.95 467.129  21
   5   5   6 6371.89 476.857  43
   5   5   6 6894.18 531.288   3
   5  -5   6 6788.93 412.002  19
   5  -5   6 7572.48 450.354  27
   5  -5   7 955.375 159.938  21
   5   5   7 760.420 145.298  43
   5  -5   7 952.475 135.339  19
   5   5   7 758.310 136.770  33
   5  -5   8 249.311 72.1552  21
   5   5   8 401.481 92.6053  43
   5   5   8 274.457 76.3010  33
   5   5   8 388.253 89.0816  27
   5   6 -12 18.7187 59.3510   6
  -5  -6  12 32.0768 37.0651  16
   5  -6 -12-11.7742 37.3323  26
  -5  -6  12-16.5946 38.3503  51
   5   6 -11 313.784 117.520   6
   5  -6 -11 266.404 89.8656  34
  -5  -6  11 323.697 94.4107  16
   5  -6 -10 333.962 146.621  47
   5   6 -10 353.007 144.195   6
   5  -6 -10 333.511 117.270  34
  -5  -6  10 379.221 111.886  16
   5   6 -10 332.585 105.582  56
  -5  -6   9 854.250 156.085  49
   5  -6  -9 797.250 201.980  47
  -5  -6   9 971.118 170.193  16
   5   6  -9 973.646 222.816   6
   5  -6  -9 757.982 181.258  34
   5  -6  -9 1151.38 189.743  30
   5   6  -9 1136.62 208.777  56
  -5  -6   8 3310.11 292.987  49
   5  -6  -8 2473.55 356.623  47
   5  -6  -8 2532.02 306.776  45
   5   6  -8 2880.02 396.063   6
   5  -6  -8 2808.23 356.440  34
   5  -6  -8 2960.29 322.147  30
  -5  -6   8 2360.25 261.500  16
   5   6  -8 2624.98 337.680  56
  -5  -6   7 390.251 117.987  49
   5   6  -7 403.482 125.963  48
   5  -6  -7 388.310 139.016  45
   5   6  -7 157.943 106.615  56
  -5  -6   7 475.839 140.939  16
   5   6  -7 190.060 128.152   6
   5  -6  -7 639.328 179.398  34
   5  -6  -7 312.743 124.278  30
  -5  -6   6 7749.09 461.842  49
   5   6  -6 7574.15 522.811  48
   5  -6  -6 7271.66 531.534  45
   5   6  -6 6850.52 615.414   6
   5  -6  -6 5299.32 506.312  34
   5  -6  -6 6991.80 546.222  30
  -5  -6   6 6766.78 444.538  16
   5   6  -5 329.816 118.282  48
   5  -6  -5 120.568 97.6783  45
   5   6  -5 321.528 138.882   6
   5  -6  -5 287.550 129.100  30
   5   6  -4 6777.73 503.802  48
   5  -6  -4 6914.33 555.837  23
   5  -6  -4 5700.09 463.636  45
   5  -6  -4 7355.34 550.957  44
   5   6  -4 6883.42 588.585   6
   5   6  -4 7991.37 583.103  40
   5  -6  -4 5195.71 478.623  30
   5   6  -4 5796.88 504.351  56
   5   6  -3 1811.37 259.171  48
   5  -6  -3 1634.52 274.650  23
   5  -6  -3 1995.62 245.739  22
   5  -6  -3 1667.45 250.671  45
   5  -6  -3 2076.71 238.647  21
   5  -6  -3 1502.79 257.740  44
   5  -6  -3 1857.15 255.359  41
   5   6  -3 1682.24 276.713  40
   5   6  -3 1413.86 270.887   6
   5   6  -2 12942.1 758.126  48
   5  -6  -2 11179.8 783.936  23
   5  -6  -2 14754.1 739.076  22
   5  -6  -2 14120.8 685.445  21
   5  -6  -2 13874.2 792.049  44
   5   6  -2 13260.3 850.145   6
   5  -6  -2 13807.1 799.498  41
   5   6  -2 14458.8 864.584  40
   5   6  -1 793.691 188.839  48
   5  -6  -1 717.995 196.062  23
   5  -6  -1 902.473 178.386  22
   5  -6  -1 650.921 141.549  21
   5  -6  -1 859.981 214.142  44
   5  -6  -1 1021.75 167.885  20
   5  -6  -1 1069.10 219.392  41
   5   6  -1 718.925 189.956  40
   5   6  -1 783.219 210.223   6
   5  -6   0 4535.51 445.003  23
   5  -6   0 5123.09 435.687  22
   5  -6   0 5302.00 396.954  21
   5   6   0 4545.90 494.547   6
   5  -6   0 5185.97 468.016  44
   5  -6   0 5473.70 375.010  20
   5  -6   0 5125.31 482.421  41
   5   6   0 5640.51 530.851   3
   5   6   1 1770.92 293.332   3
   5  -6   1 1121.72 212.420  22
   5  -6   1 1644.66 221.749  21
   5  -6   1 1533.42 206.262  20
   5  -6   1 1363.20 247.193  41
   5   6   2 1343.27 261.486   3
   5  -6   2 1350.40 239.010  22
   5  -6   2 1294.98 203.500  21
   5  -6   2 1854.65 227.995  20
   5  -6   2 1681.87 261.436  41
   5  -6   2 1956.39 222.558  19
   5   6   3 130.624 109.939   3
   5  -6   3 364.349 140.598  22
   5  -6   3 195.174 100.362  21
   5  -6   3 155.476 107.942  20
   5  -6   3 210.872 108.414  41
   5  -6   3 165.812 93.0767  19
   5  -6   4 5774.70 495.383  22
   5  -6   4 7287.09 490.687  21
   5  -6   4 6915.96 435.916  20
   5   6   4 6675.48 559.632   3
   5  -6   4 7053.60 434.664  19
   5  -6   5-23.2691 69.0208  22
   5  -6   5 99.1219 76.9897  21
   5  -6   5 43.8451 76.8517  20
   5  -6   5 60.9502 70.4350  19
   5   6   5 168.403 99.5008   3
   5  -6   6 3200.84 289.687  21
   5   6   6 3450.07 353.707   3
   5  -6   6 3481.76 266.576  19
  -5  -6  -7 1778.98 164.990   7
   5  -6   7 1552.97 178.764  21
   5   6   7 1691.80 183.486  33
   5  -6   8 188.311 55.1547  21
   5   6   8 78.6079 40.5008  33
   5   6   8 136.242 51.0131  27
   5   7 -11 1238.79 199.807   6
   5  -7 -11 1071.12 148.978  34
  -5  -7  11 1320.67 139.806  16
   5  -7 -11 1015.94 139.667  26
   5   7 -10 1100.87 212.750   6
   5  -7 -10 791.424 154.040  34
  -5  -7  10 894.558 142.224  16
   5   7 -10 779.299 145.787  56
   5   7  -9 5932.91 532.607   6
   5  -7  -9 5548.27 446.753  34
   5  -7  -9 5537.68 397.799  30
  -5  -7   9 5837.31 376.979  16
   5   7  -9 5294.94 429.009  56
   5  -7  -8 148.540 103.834  45
   5   7  -8 246.853 118.723   6
   5  -7  -8 354.491 133.357  34
   5  -7  -8 65.7636 88.7724  30
  -5  -7   8 311.131 107.179  16
   5   7  -8 248.458 115.923  56
   5   7  -7 8326.87 535.124  48
   5  -7  -7 9126.37 578.112  45
   5   7  -7 8862.94 695.537   6
   5  -7  -7 6614.45 550.506  34
   5  -7  -7 7983.58 563.095  30
  -5  -7   7 8387.98 486.831  16
   5   7  -7 7969.20 616.971  56
   5   7  -6 1769.00 247.124  48
   5  -7  -6 1898.31 268.155  45
   5   7  -6 2004.33 333.646   6
   5  -7  -6 1501.27 253.078  34
   5  -7  -6 1873.65 280.311  30
  -5  -7   6 1779.22 218.558  16
   5   7  -5 16578.5 830.384  48
   5  -7  -5 16240.3 856.494  23
   5  -7  -5 14080.7 788.083  45
   5  -7  -5 15371.2 855.365  44
   5   7  -5 14968.9 945.000   6
   5  -7  -5 13303.5 825.866  30
   5   7  -4 49.8943 73.9957  48
   5  -7  -4 30.4547 76.3438  23
   5  -7  -4-24.1664 97.6805  45
   5  -7  -4-57.6511 137.097  44
   5   7  -4 36.3926 91.2273   6
   5  -7  -4 29.2839 86.8574  30
   5   7  -4 148.922 105.587  56
   5   7  -3 32684.5 1323.75  48
   5  -7  -3 32609.5 1227.46  22
   5  -7  -3 28439.4 1238.34  45
   5  -7  -3 29196.9 1319.81  44
   5   7  -3 31599.0 1462.08   6
   5   7  -2-27.3163 86.6117  48
   5  -7  -2 33.8555 92.9638  23
   5  -7  -2 85.6948 83.1944  22
   5  -7  -2 23.0132 93.0158  45
   5  -7  -2-29.0712 121.937  44
   5  -7  -2 85.2038 95.5140  41
   5   7  -1 45311.4 1755.31  48
   5  -7  -1 48420.3 1681.79  22
   5  -7  -1 44319.1 1749.56  44
   5   7  -1 45702.1 1904.89   6
   5  -7  -1 44657.7 1788.18  41
   5  -7   0 5930.50 526.121  23
   5  -7   0 7343.37 518.166  22
   5  -7   0 7249.25 463.509  21
   5   7   0 6760.04 617.570   6
   5  -7   0 5759.28 520.461  44
   5  -7   0 7468.69 441.711  20
   5  -7   0 7388.52 587.439  41
   5   7   0 6519.38 596.734   3
   5  -7   1 40637.9 1622.24  22
   5  -7   1 40357.3 1502.43  21
   5  -7   1 44116.4 1487.13  20
   5  -7   1 45251.1 1743.72  41
   5   7   1 38759.5 1740.44   3
   5  -7   2 3728.75 380.519  22
   5  -7   2 3713.72 328.735  21
   5  -7   2 4208.72 335.051  20
   5  -7   2 3980.08 396.606  41
   5  -7   2 3886.17 306.817  19
   5   7   2 3943.30 436.409   3
   5  -7   3 14085.9 796.080  22
   5  -7   3 13868.9 712.176  21
   5  -7   3 15784.1 704.966  20
   5  -7   3 14685.8 775.651  41
   5  -7   3 15246.9 690.761  19
   5   7   3 15598.1 902.286   3
   5  -7   4 47.1408 69.9429  22
   5  -7   4 125.047 74.9616  21
   5   7   4 85.6538 101.237   3
   5  -7   5 3920.45 347.169  22
   5  -7   5 5004.58 349.697  21
   5   7   5 4426.35 408.986   3
   5  -7   6 387.095 103.674  22
   5  -7   6 446.963 97.4769  21
   5   7   6 594.686 144.126   3
  -5  -7  -6 546.624 98.7166   8
  -5  -7  -7 1057.49 116.788   7
   5  -7   7 916.982 115.975  21
   5   7   7 983.390 123.794  33
   5   8 -11 219.118 78.7820   6
   5  -8 -11 213.138 60.8801  34
  -5  -8  11 360.666 66.2300  16
   5   8 -10 1558.98 229.244   6
   5  -8 -10 1948.96 201.257  34
  -5  -8  10 2040.25 178.088  16
   5   8 -10 1540.04 181.132  56
   5   8  -9 27.0715 67.8585   6
   5  -8  -9 18.7062 62.9093  34
   5  -8  -9-30.4098 59.0449  30
  -5  -8   9 36.8107 56.7134  16
   5   8  -9 97.0093 75.3427  56
   5  -8  -8 4153.23 342.139  45
   5   8  -8 4097.04 433.691   6
   5  -8  -8 3717.78 353.792  34
   5  -8  -8 4340.35 356.293  30
  -5  -8   8 4873.33 322.860  16
   5   8  -8 3838.50 377.286  56
   5   8  -7 38.3188 60.7558  48
   5  -8  -7 20.4575 94.5598  45
   5   8  -7 33.6424 84.3348   6
   5  -8  -7 24.0832 66.1367  34
   5  -8  -7 67.7137 83.9240  30
  -5  -8   7 43.5897 79.8007  16
   5   8  -7 28.1320 77.2532  56
   5   8  -6 4643.80 388.288  48
   5  -8  -6 4374.51 394.199  45
   5   8  -6 5073.82 518.136   6
   5  -8  -6 4666.09 422.091  30
   5   8  -6 5079.03 472.881  56
   5   8  -5 573.940 148.488  48
   5  -8  -5 431.392 137.127  23
   5  -8  -5 523.702 162.027  45
   5   8  -5 432.749 181.321   6
   5  -8  -5 543.844 149.975  30
   5   8  -5 632.772 169.458  56
   5   8  -4 6234.55 478.885  48
   5  -8  -4 6284.25 521.265  23
   5  -8  -4 5730.33 457.884  45
   5  -8  -4 5782.96 505.764  44
   5   8  -4 5927.54 570.505   6
   5  -8  -4 4434.24 438.764  30
   5   8  -3 807.973 186.116  48
   5  -8  -3 861.911 209.840  23
   5  -8  -3 751.970 187.285  45
   5  -8  -3 1042.59 241.588  44
   5   8  -3 771.363 241.121   6
   5   8  -2 2966.42 347.237  48
   5  -8  -2 2034.47 324.100  23
   5  -8  -2 3017.74 300.120  22
   5  -8  -2 2673.90 301.047  45
   5  -8  -2 2498.75 354.234  44
   5  -8  -2 2764.77 333.298  41
   5   8  -2 2367.88 365.957   6
   5   8  -1 1570.15 262.795  48
   5  -8  -1 1109.76 236.204  23
   5  -8  -1 1519.84 220.645  22
   5  -8  -1 1517.62 284.377  44
   5  -8  -1 1287.10 239.546  41
   5   8  -1 1896.03 335.597   6
   5   8   0 3314.48 371.954  48
   5  -8   0 2809.57 347.039  23
   5  -8   0 3181.90 324.230  22
   5  -8   0 3806.99 405.943  44
   5  -8   0 2997.67 361.667  41
   5   8   0 2641.73 375.962   3
   5  -8   1 24.3395 66.8380  23
   5   8   1-33.8132 84.7612   3
   5  -8   1 45.5327 72.1889  22
   5  -8   1 84.4306 89.2374  41
   5  -8   2 9529.90 583.984  22
   5  -8   2 8316.65 575.320  41
   5   8   2 8417.29 639.680   3
   5   8   3 200.772 111.389   3
   5  -8   3 43.0477 68.2616  22
   5  -8   3 20.3513 64.5449  41
   5  -8   4 6551.58 445.383  22
   5  -8   4 6230.18 379.457  21
   5   8   4 6583.69 503.539   3
   5  -8   5 1556.31 190.977  22
   5  -8   5 1495.68 163.782  21
   5   8   5 1813.56 237.444   3
   5  -8   6 409.213 83.8800  22
   5  -8   6 341.504 71.3583  21
  -5  -8  -6 404.218 74.9770   8
   5   8   6 410.897 88.0864  33
   5   8   6 641.170 126.253   3
   5   9 -10 876.791 145.060   6
  -5  -9  10 1198.12 113.562  16
   5   9  -9 228.605 93.5433   6
   5  -9  -9 312.540 82.9812  34
  -5  -9   9 329.724 74.4850  16
   5   9  -9 339.070 95.2835  56
   5   9  -8 1989.62 273.954   6
   5  -9  -8 1875.04 212.215  34
  -5  -9   8 1734.93 174.165  16
   5  -9  -8 1890.23 209.022  30
   5   9  -8 2114.87 242.327  56
   5  -9  -7 49.0107 95.1702  45
   5   9  -7 57.1374 71.6239   6
   5  -9  -7 18.5729 62.4750  30
   5   9  -7 91.3009 76.7731  56
   5   9  -6 18.4023 61.8903  48
   5  -9  -6 36.7170 96.5306  45
   5   9  -6 93.4265 104.733   6
   5  -9  -6-21.2994 63.1752  30
   5   9  -6 99.7411 88.3959  56
   5   9  -5 471.565 128.591  48
   5  -9  -5 436.656 125.435  23
   5  -9  -5 410.286 145.827  45
   5   9  -5 592.161 181.109   6
   5  -9  -5 393.264 132.832  30
   5   9  -5 652.461 162.095  56
   5   9  -4 201.180 109.226  48
   5  -9  -4 51.0072 85.7691  23
   5  -9  -4 80.2588 103.074  45
   5   9  -4-34.2056 93.9249   6
   5  -9  -4-23.7039 59.4173  30
   5   9  -3 24.0323 76.2084  48
   5  -9  -3 83.7471 88.5200  23
   5   9  -3 319.142 154.919   4
   5  -9  -3 19.9728 100.136  45
   5   9  -3-34.8801 95.7845   6
   5   9  -2 151.549 94.0019  48
   5  -9  -2 114.806 96.6145  23
   5  -9  -2 160.242 74.7977  22
   5  -9  -2 209.377 120.776  45
   5  -9  -2 140.282 87.0280  41
   5   9  -2 211.884 125.256   6
   5   9  -1 287.285 131.143  48
   5  -9  -1 469.611 151.888  23
   5  -9  -1 389.602 108.323  22
   5   9  -1 242.983 140.497   3
   5  -9  -1 151.065 89.5628  41
   5   9   0 594.946 162.103  48
   5  -9   0 372.460 125.330  23
   5   9   0 622.441 187.821   3
   5  -9   0 531.132 128.412  22
   5  -9   0 810.239 180.103  41
   5   9   1 2036.46 271.613  48
   5   9   1 1672.12 274.418   3
   5  -9   1 1699.26 222.743  22
   5  -9   1 1588.59 237.755  41
   5  -9   2 7096.56 454.484  22
   5  -9   2 6309.69 453.519  41
   5   9   2 6390.41 523.608   3
   5  -9   3 3813.95 309.059  22
   5  -9   3 3321.97 290.145  41
   5   9   3 4010.60 374.225   3
   5  -9   4 8466.61 462.495  22
   5   9   4 8606.67 534.605   3
   5  -9   5 239.066 69.2634  22
   5   9   5 283.342 91.9578   3
  -5  -9  -5 274.900 68.1860   8
   5  10  -8 3603.69 314.234   6
   5 -10  -8 3761.66 252.873  30
   5  10  -8 3115.04 254.908  56
   5 -10  -7 2411.33 210.270  45
   5  10  -7 2141.57 265.028   6
   5 -10  -7 2218.34 218.750  30
   5  10  -7 2222.63 232.713  56
   5  10  -6 7823.57 445.989  48
   5 -10  -6 8542.57 451.856  45
   5  10  -6 8285.71 571.241   6
   5 -10  -6 8191.90 472.182  30
   5  10  -6 8232.26 491.596  56
   5  10  -5 1863.01 218.131  48
   5 -10  -5 2133.89 226.011  45
   5  10  -5 1583.52 259.540   6
   5 -10  -5 2206.65 238.090  30
   5  10  -4 8658.50 522.411  48
   5 -10  -4 9682.94 561.794  23
   5 -10  -4 9851.00 517.745  45
   5  10  -4 8857.81 633.676   6
   5 -10  -4 9028.28 527.048  30
   5  10  -3 200.456 92.7455  48
   5 -10  -3 109.043 69.2746  23
   5 -10  -3 252.413 107.653  45
   5  10  -3 120.283 106.681   6
   5  10  -2 10467.2 612.563  48
   5 -10  -2 10213.5 626.049  23
   5 -10  -2 11367.4 555.856  45
   5 -10  -2 10362.3 571.168  41
   5  10  -1 192.912 99.1425  48
   5 -10  -1 214.522 102.096  23
   5  10  -1 175.667 103.856   3
   5 -10  -1 76.9674 64.8199  41
   5  10   0 5127.91 405.842  48
   5 -10   0 5334.72 393.654  23
   5 -10   0 4881.11 339.833  22
   5 -10   0 5162.21 390.277  41
   5  10   0 5225.41 460.789   3
   5  10   1 280.339 98.6357  48
   5  10   1 223.667 100.807   3
   5 -10   1 363.910 91.8835  22
   5 -10   1 425.618 112.780  41
   5  10   2 632.843 154.004   3
   5 -10   2 948.177 136.423  22
   5 -10   2 617.109 123.217  41
   5 -10   3 1043.84 135.113  22
   5 -10   3 1138.75 139.289  41
  -5 -10  -3 1308.19 130.597   8
   5  10   3 1091.89 174.626   3
   5 -10   4 515.894 84.6932  22
  -5 -10  -4 499.234 72.7708   8
   5  10   4 453.194 101.266   3
   5  11  -6 50.3573 53.2616   6
   5 -11  -6 101.286 50.8186  30
   5  11  -5 8927.38 441.199  48
   5  11  -5 9072.98 539.485   6
   5 -11  -5 8921.47 437.743  30
   5  11  -4 133.881 65.5623  48
   5 -11  -4 199.095 73.0214  23
   5  11  -3 10087.6 523.952  48
   5 -11  -3 10413.5 532.058  23
   5  11  -3 11007.2 640.228   3
   5  11  -2 353.749 94.8261  48
   5 -11  -2 260.523 91.3096  23
   5  11  -2 383.736 121.658   3
   5  11  -1 9741.24 512.514  48
   5 -11  -1 9649.13 497.050  23
   5 -11  -1 8775.89 457.323  41
   5  11  -1 9407.00 580.474   3
   5  11   0 2125.57 211.837  48
   5 -11   0 1731.27 182.261  23
   5 -11   0 1495.09 172.450  41
   5  11   0 2357.80 258.042   3
   5  11   1 10829.9 507.242  48
   5 -11   1 10150.0 483.606  41
   5  11   1 11070.3 583.288   3
   5 -11   2 915.307 112.149  41
   5  11   2 822.555 136.791   3
  -6   0  13 8.12339 31.5454  50
   6   0 -13-12.2597 38.8715  25
   6   0 -12 422.420 117.007  25
   6   0 -11 23.8172 53.4021  25
   6   0 -10 440.699 139.048  25
   6   0 -10 923.901 185.575  26
   6   0  -9-57.8333 79.4038  25
   6   0  -9 26.9107 73.8956  26
   6   0  -8 3413.04 366.580  26
   6   0  -8 2472.43 319.494  25
   6   0  -7-25.9466 65.0396  25
   6   0  -7-22.5226 61.8454  56
   6   0  -7 53.1084 94.1333  26
   6   0  -6 3282.70 317.362  42
   6   0  -6 3481.41 342.175  56
   6   0  -6 3434.00 356.078  26
   6   0  -6 3880.05 362.725  25
   6   0  -5-18.8919 51.8757  42
   6   0  -5 45.2713 67.1355  26
   6   0  -4 7504.09 471.539  42
   6   0  -4 8444.03 505.661  38
   6   0  -4 8447.10 511.042  57
   6   0  -4 8371.35 532.358  56
   6   0  -4 7538.44 506.882  26
   6   0  -4 7961.35 499.520  25
   6   0  -3 71.9476 69.8556  25
   6   0  -3 227.309 108.658  56
   6   0  -3-18.5426 65.7403  38
   6   0  -3 37.7910 70.2600  57
   6   0  -2 12584.6 646.134  57
   6   0  -2 11970.9 596.001  20
   6   0  -2 11901.6 626.548  38
   6   0  -2 12581.7 663.320  56
   6   0  -2 11986.6 622.238  25
   6   0  -1 19.4226 65.3231  43
   6   0  -1 16.6628 56.0425  20
   6   0  -1 73.4331 58.2133  38
   6   0  -1 18.6010 55.1741  57
   6   0  -1 17.5560 73.6413  25
   6   0   0 34588.1 1343.77  43
   6   0   0 35125.4 1303.10  38
   6   0   0 36884.6 1326.21  57
   6   0   0 37510.3 1335.58  25
   6   0   1 21.8325 54.7377  43
   6   0   1 89.9619 83.1687  20
   6   0   2 8611.35 562.827  43
   6   0   2 8056.34 492.347  20
   6   0   3-24.0611 60.3153  43
   6   0   3-17.6995 84.1809  20
   6   0   4 16651.5 844.167  43
   6   0   4 16252.5 737.722  20
   6   0   5 64.8778 83.9799  43
   6   0   5-19.1774 64.4944  33
   6   0   5 38.4092 68.0795  27
   6   0   6 21464.3 927.799  43
   6   0   6 22750.6 922.897  33
   6   0   6 22546.2 925.474  27
   6   0   7 63.7634 59.5900  19
   6   0   8 730.680 102.774  27
  -6  -1  13 126.717 45.3459  50
  -6   1  13 70.4637 40.3054  50
   6  -1 -13 81.3353 53.7689  25
   6   1 -13 128.841 58.7781  25
   6  -1 -13 103.334 66.9306  47
   6  -1 -12 192.149 83.1950  25
   6   1 -12 161.014 77.7986  25
   6  -1 -12 97.6127 82.1861  47
   6  -1 -12 219.455 87.9710  26
   6  -1 -11 158.362 80.2373  25
   6   1 -11 46.8625 64.3895  25
   6  -1 -11 173.189 100.093  26
   6   1 -10 1388.85 240.671  25
   6  -1 -10 1982.69 286.224  26
   6  -1 -10 1782.78 260.100  25
  -6  -1   9 988.100 162.541  49
   6  -1  -9 692.743 182.567  25
   6   1  -9 686.864 177.208  25
   6   1  -9 898.120 185.967  26
   6  -1  -9 1080.00 218.252  26
  -6  -1   8 4835.22 357.230  49
   6   1  -8 6082.05 453.126  56
   6   1  -8 4711.11 420.394  26
   6  -1  -8 5069.55 467.807  26
   6  -1  -8 4381.63 427.964  25
   6   1  -8 3524.53 388.739  25
   6   1  -7 4239.34 386.956  56
   6  -1  -7 4057.24 356.894  56
   6   1  -7 3792.53 376.483  26
   6  -1  -7 3977.86 406.822  26
   6  -1  -7 3768.66 378.543  25
   6   1  -7 3319.77 357.302  25
   6   1  -6 1686.12 224.749  42
   6  -1  -6 1667.16 233.745  42
   6  -1  -6 1567.76 249.196  39
   6   1  -6 2252.45 277.937  56
   6  -1  -6 1595.79 232.846  56
   6   1  -6 2171.43 277.691  26
   6  -1  -6 1778.26 261.046  26
   6  -1  -6 1720.18 247.556  25
   6   1  -6 1695.64 248.173  25
   6  -1  -5 676.177 149.862  25
   6   1  -5 738.652 154.447  25
   6   1  -5 725.073 145.676  42
   6  -1  -5 892.673 165.165  42
   6   1  -5 945.808 172.059  57
   6  -1  -5 701.678 154.500  56
   6   1  -5 1019.65 184.169  26
   6  -1  -5 1362.46 220.965  26
   6   1  -4 1578.75 201.333  42
   6  -1  -4 1660.86 214.909  42
   6   1  -4 1729.58 228.395  38
   6  -1  -4 1444.92 203.999  38
   6   1  -4 1667.01 224.303  57
   6  -1  -4 1534.67 223.602  56
   6   1  -4 1159.14 197.850  56
   6  -1  -4 1555.51 220.697  26
   6  -1  -4 1480.95 206.676  25
   6   1  -4 1702.85 217.812  25
   6  -1  -3 7515.44 456.969  42
   6  -1  -3 6826.90 450.960  38
   6  -1  -3 7759.28 484.550  57
   6   1  -3 6505.87 450.196  57
   6   1  -3 6921.51 481.928  56
   6  -1  -3 6711.16 469.705  56
   6  -1  -3 7172.83 463.699  26
   6   1  -3 6473.32 433.137  25
   6  -1  -3 6729.57 448.370  25
   6  -1  -2 8561.49 514.420  57
   6   1  -2 7231.46 460.193  20
   6  -1  -2 8654.98 508.676  38
   6   1  -2 8280.86 508.992  57
   6   1  -2 8191.07 517.505  56
   6  -1  -2 8904.15 538.701  56
   6   1  -2 7870.18 479.111  25
   6  -1  -2 8645.97 506.709  25
   6   1  -1 9428.33 556.550  43
   6  -1  -1 8734.26 500.499  20
   6   1  -1 8143.93 503.591  20
   6   1  -1 9243.27 543.577  38
   6  -1  -1 9092.51 523.668  38
   6   1  -1 9261.76 545.486  57
   6  -1  -1 10768.3 592.074  56
   6   1  -1 9493.83 526.441  25
   6  -1  -1 9333.85 535.641  25
   6   1   0 4172.84 362.721  43
   6  -1   0 3786.49 340.305  43
   6  -1   0 4072.14 326.524  20
   6   1   0 4167.35 342.983  20
   6   1   0 4235.07 350.569  38
   6  -1   0 4347.97 346.085  38
   6   1   0 4290.87 347.342  57
   6   1   0 4699.36 360.004  25
   6  -1   0 4391.76 358.687  25
   6   1   1 2225.16 273.256  43
   6  -1   1 2255.28 263.462  43
   6  -1   1 2397.85 255.683  20
   6   1   1 2453.53 259.418  20
   6  -1   1 2414.30 296.628  35
   6   1   2 447.795 145.786  43
   6  -1   2 615.675 145.642  43
   6  -1   2 620.967 141.538  20
   6   1   2 713.667 145.927  20
   6   1   3 3466.12 362.941  43
   6  -1   3 3563.36 336.464  43
   6  -1   3 3481.75 299.505  20
   6   1   3 2940.91 280.859  20
   6   1   4 26.2189 72.0395  43
   6  -1   4 144.885 83.6961  43
   6  -1   4 99.8445 74.6610  20
   6   1   4 96.2593 76.3445  20
   6   1   4 189.517 94.4564  33
   6   1   4 62.2636 83.9253  27
   6   1   5 1566.78 234.864  43
   6   1   5 1210.12 192.961  33
   6  -1   5 1457.97 199.130  27
   6   1   5 983.992 178.307  27
   6   1   6 2548.82 272.823  43
   6   1   6 2628.16 258.917  33
   6  -1   6 2584.33 255.978  27
   6   1   6 2512.90 253.449  27
   6   1   7 244.791 79.4091  43
   6  -1   7 297.849 82.0708  19
   6   1   7 178.609 69.2572  33
   6  -1   7 368.281 91.1784  27
   6   1   7 341.627 90.9145  27
   6  -1   8 1077.03 122.254  27
   6   1   8 928.409 117.726  27
  -6  -2  13-7.21871 26.8393  50
  -6   2  13-13.8789 26.9483  50
   6  -2 -13-10.0101 37.2173  25
   6  -2 -13 32.3337 47.9495  47
  -6   2  12 71.0580 45.5220  50
   6  -2 -12 30.8954 48.9836  25
   6   2 -12 15.9350 43.7601  25
   6  -2 -12-23.0779 63.3722  47
   6  -2 -12 16.1664 47.9520  26
   6  -2 -11 383.993 113.853  25
   6   2 -11 489.512 131.177  25
   6  -2 -11 513.364 157.043  47
   6  -2 -11 381.197 118.454  26
   6  -2 -10 283.885 118.808  25
   6   2 -10 200.735 101.660  25
  -6  -2  10 417.221 115.398  49
   6  -2 -10 193.023 102.762  26
   6  -2  -9 1369.54 230.085  25
   6   2  -9 824.441 191.730  25
   6  -2  -9 1224.39 240.258  26
  -6  -2   8 2015.30 232.009  49
   6  -2  -8 1996.48 299.681  34
   6   2  -8 2461.46 299.966  56
   6  -2  -8 1771.83 287.950  26
   6  -2  -8 1800.21 261.175  25
   6   2  -8 1900.52 269.478  25
   6  -2  -7 7398.57 577.460  34
   6   2  -7 6987.87 498.469  26
   6  -2  -7 5231.75 487.267  26
   6  -2  -7 5631.62 458.226  25
   6   2  -7 6660.74 513.508  56
   6  -2  -6 653.232 158.972  25
   6  -2  -6 986.744 193.553  42
   6   2  -6 885.248 187.971  56
   6  -2  -6 845.743 173.724  56
   6   2  -6 676.621 161.168  26
   6  -2  -6 609.158 163.861  26
   6  -2  -5 32116.6 1256.14  42
   6   2  -5 31080.8 1226.32  57
   6   2  -5 29881.5 1297.18  56
   6  -2  -5 30965.8 1246.51  56
   6  -2  -5 30486.0 1277.26  26
   6  -2  -5 28831.9 1222.42  25
   6  -2  -4 18787.8 903.731  23
   6  -2  -4 17764.3 821.962  42
   6   2  -4 18276.3 868.943  40
   6  -2  -4 17960.1 817.734  38
   6   2  -4 17503.4 832.376  57
   6   2  -4 18517.0 896.896  56
   6  -2  -4 16644.1 829.180  56
   6  -2  -4 17170.6 829.434  26
   6  -2  -4 16329.5 805.690  25
   6  -2  -3 41126.8 1560.02  23
   6  -2  -3 41841.2 1451.49  21
   6  -2  -3 37797.1 1412.44  42
   6  -2  -3 39692.8 1499.06  41
   6   2  -3 40233.3 1508.70  40
   6  -2  -3 40439.9 1443.89  38
   6   2  -3 37140.9 1449.88  57
   6   2  -3 35837.5 1464.80  56
   6  -2  -3 41033.3 1497.50  56
   6  -2  -3 39141.1 1432.56  25
   6  -2  -2 91.4551 76.7382  25
   6  -2  -2 217.182 126.893  23
   6   2  -2-20.2545 68.1365  57
   6  -2  -2 147.089 92.1896  21
   6  -2  -2 136.587 95.4984  41
   6   2  -2 66.4576 70.2584  40
   6   2  -2 36.9945 71.8492  20
   6  -2  -2 55.6989 58.8913  38
   6  -2  -2 42.8152 79.6098  56
   6  -2  -1 3062.03 322.816  23
   6  -2  -1 2667.36 280.928  21
   6   2  -1 2758.95 282.863  43
   6  -2  -1 2839.84 266.298  20
   6   2  -1 2165.68 256.534  20
   6  -2  -1 2791.76 308.421  41
   6   2  -1 2884.61 307.834  40
   6  -2  -1 2679.13 278.480  38
   6   2  -1 2666.86 281.085  57
   6  -2  -1 3029.47 308.824  56
   6  -2  -1 2950.97 283.861  25
   6  -2   0 111.103 70.4552  23
   6  -2   0 184.981 86.2102  21
   6   2   0 85.6509 79.6122  43
   6  -2   0-23.1876 58.1243  41
   6  -2   0-16.5512 80.8755  20
   6   2   0-38.9360 72.3819  20
   6  -2   0-18.8645 63.4425  38
   6   2   0 19.2515 64.7441  57
   6  -2   0 174.148 108.456  25
   6  -2   1 155.640 82.6732  21
   6   2   1 23.6034 59.1753  43
   6  -2   1 38.1579 60.5029  43
   6  -2   1 67.2106 93.9759  41
   6  -2   1 17.4075 78.0631  20
   6   2   1 19.4934 57.8256  20
   6  -2   2 144.433 85.3592  21
   6   2   2 25.9020 58.1095  43
   6  -2   2 17.7976 74.6791  20
   6   2   2 207.330 87.1413  20
   6   2   3 82.6816 75.6797  43
   6  -2   3 69.9626 80.8436  20
   6   2   3-17.6886 59.4890  20
   6   2   4 359.226 139.117  43
   6  -2   4 576.102 133.668  20
   6   2   4 493.219 134.451  33
   6   2   5 25.3673 63.6119  43
   6   2   5 99.4804 73.9942  33
   6  -2   5 87.1691 58.6574  27
   6   2   5 59.1833 76.6291  27
   6   2   6 145.767 90.4971  43
   6  -2   6 187.716 82.4232  19
   6   2   6 188.337 85.9278  33
   6  -2   6 107.718 73.2953  27
   6   2   6 136.236 76.4648  27
   6   2   7 149.393 67.1533  43
   6  -2   7 174.394 66.2287  19
   6   2   7 160.218 61.8902  33
   6  -2   7 294.117 80.2425  27
   6   2   7 145.416 66.4408  27
   6   2   8 61.9482 40.9641  43
   6  -2   8 116.933 46.8679  27
   6   2   8 79.2592 44.2058  27
   6  -3 -13 461.189 104.124  47
  -6  -3  13 438.243 66.2382  51
   6  -3 -12 12.5737 39.8741  25
   6  -3 -12 63.5681 75.1184  47
  -6  -3  12 9.91326 52.1290  16
   6  -3 -12 108.882 67.5363  26
   6  -3 -11 203.418 82.9385  25
   6  -3 -11 159.261 94.1893  47
  -6  -3  11 181.413 95.2491  16
   6  -3 -11 87.4858 88.5017  26
   6  -3 -10 101.700 79.0144  25
  -6  -3  10 15.8004 66.3081  49
   6  -3 -10 217.887 110.104  26
  -6  -3   9 1475.97 202.096  49
   6  -3  -9 1360.18 210.165  25
   6  -3  -9 1637.39 263.624  34
   6   3  -9 1421.24 223.414  56
  -6  -3   8 1413.94 198.181  49
   6  -3  -8 1117.92 200.697  25
   6  -3  -8 1285.77 245.671  34
   6  -3  -8 686.765 191.169  26
   6  -3  -7 6232.80 541.969  34
   6   3  -7 7067.83 543.302  56
   6  -3  -7 6171.71 520.800  26
   6  -3  -7 5540.80 440.140  25
   6  -3  -6 7927.83 600.132  34
   6   3  -6 8287.89 595.189  56
   6  -3  -6 7533.99 502.534  56
   6  -3  -6 6486.01 523.990  26
   6  -3  -6 7762.46 513.086  25
   6   3  -5 50820.7 1917.18  48
   6  -3  -5 57145.9 1978.28  23
   6  -3  -5 62594.4 1987.12  44
   6  -3  -5 56605.4 1935.49  42
   6  -3  -5 56444.2 2029.25  34
   6   3  -5 52436.0 1879.65  57
   6   3  -5 52243.5 1993.19  56
   6  -3  -5 55574.2 1911.15  56
   6  -3  -5 52593.1 1919.45  26
   6  -3  -5 49199.4 1848.39  25
   6  -3  -4 77.5789 75.3427  25
   6   3  -4 156.738 103.512  48
   6  -3  -4 51.5181 100.050  23
   6  -3  -4 88.3499 92.6665  44
   6  -3  -4 100.973 81.6491  42
   6  -3  -4 42.5553 75.4555  41
   6   3  -4 71.8915 80.6166  40
   6  -3  -4 144.324 92.4729  38
   6   3  -4-21.8172 73.4001  57
   6   3  -4 128.084 114.884  56
   6  -3  -4 109.693 98.3940  56
   6  -3  -3 66883.5 2302.08  23
   6  -3  -3 67676.1 2156.57  21
   6  -3  -3 63167.5 2126.09  42
   6  -3  -3 64980.4 2227.28  41
   6   3  -3 67509.1 2262.30  40
   6  -3  -3 67415.4 2178.07  38
   6   3  -3 61615.7 2180.71  57
   6   3  -3 60143.0 2197.24  56
   6  -3  -3 66499.1 2220.72  56
   6  -3  -3 62456.1 2124.31  25
   6  -3  -2-37.1406 97.6484  25
   6  -3  -2 26.3561 78.1772  23
   6   3  -2-22.0235 69.8383  57
   6  -3  -2 77.1743 91.7671  21
   6  -3  -2 105.271 78.6807  42
   6  -3  -2 97.8771 86.7487  41
   6   3  -2 121.662 98.3538  40
   6   3  -2 20.4272 60.5950  20
   6  -3  -2 60.3433 74.7926  38
   6  -3  -2 68.4770 92.2642  56
   6  -3  -1 27515.3 1177.85  23
   6  -3  -1 24330.4 1090.33  22
   6  -3  -1 26180.1 1082.45  21
   6  -3  -1 30745.0 1157.64  44
   6   3  -1 23690.3 1035.05  43
   6  -3  -1 25398.3 1003.00  20
   6   3  -1 20222.4 1011.97  20
   6  -3  -1 26168.0 1158.82  41
   6   3  -1 26343.7 1139.34  40
   6  -3  -1 25369.4 1062.82  38
   6   3  -1 24879.0 1079.84  57
   6  -3  -1 28183.2 1159.79  56
   6  -3  -1 27306.0 1073.10  25
   6  -3   0 4400.35 395.215  23
   6  -3   0 3814.48 352.442  21
   6  -3   0 4415.45 382.003  44
   6   3   0 4258.29 368.479  43
   6  -3   0 4000.21 322.343  20
   6   3   0 3838.36 348.609  20
   6  -3   0 4262.69 401.075  41
   6   3   0 3893.66 350.529  57
   6  -3   0 4662.00 378.606  25
   6  -3   1 13016.7 725.344  21
   6   3   1 13659.1 743.615  43
   6  -3   1 13744.8 665.882  20
   6   3   1 12103.7 668.363  20
   6  -3   1 13972.2 755.901  41
   6  -3   2 99.3107 78.7224  21
   6   3   2-25.8700 71.0383  43
   6  -3   2-22.0275 60.4876  41
   6  -3   2 17.6663 81.6557  20
   6   3   2 97.2975 75.5684  20
   6  -3   3 1867.80 272.919  21
   6   3   3 2554.13 321.337  43
   6  -3   3 2499.73 259.766  20
   6   3   3 2313.05 247.027  20
   6  -3   4 174.944 92.9744  21
   6   3   4 136.811 92.0751  43
   6  -3   4 81.3946 94.8773  20
   6  -3   4 227.140 89.1576  19
   6   3   4 29.0988 73.0107   3
   6  -3   5 400.938 123.165  21
   6   3   5 671.048 165.452  43
   6  -3   5 493.705 117.077  19
   6   3   5 601.915 141.789  33
   6  -3   5 614.464 127.697  27
   6  -3   6 87.7544 68.2135  21
   6   3   6 80.4343 74.8162  43
   6  -3   6 101.529 71.1904  19
   6   3   6 196.308 79.9859  33
   6  -3   6 98.3637 59.0077  27
   6   3   6 97.5970 65.8061  27
   6   3   7 28.3139 41.9910  43
   6  -3   7-9.46160 46.2353  19
   6   3   7 49.6808 44.0315  33
   6  -3   7 32.9667 47.7124  27
   6   3   7 12.2940 41.3478  27
   6  -4 -12 37.4764 63.0168  47
  -6  -4  12 35.2376 43.0457  16
   6  -4 -12-27.5724 48.8710  26
  -6  -4  12 55.9882 40.5133  51
   6  -4 -11 72.4261 71.6098  47
  -6  -4  11 25.7086 62.8185  16
   6  -4 -11 19.8214 70.2725  26
  -6  -4  10 466.062 115.004  49
   6  -4 -10 701.210 181.065  47
   6  -4 -10 521.090 143.546  34
  -6  -4  10 477.103 129.179  16
   6  -4 -10 326.225 132.550  26
  -6  -4   9 84.3018 88.6658  49
   6  -4  -9 57.3809 96.4995  34
   6   4  -9 24.7573 62.0785  56
   6  -4  -9 114.253 90.5788  26
  -6  -4   8 1277.82 196.977  49
   6  -4  -8 639.539 188.403  34
   6   4  -8 1053.04 222.846  56
   6  -4  -8 944.420 213.727  26
   6  -4  -8 1461.57 207.269  25
   6  -4  -7 702.560 154.113  25
  -6  -4   7 955.419 168.491  49
   6  -4  -7 821.221 209.405  34
   6   4  -7 886.821 206.795  56
   6  -4  -7 702.885 179.573  26
   6  -4  -6 2196.12 318.849  34
   6   4  -6 2484.28 341.539  56
   6  -4  -6 2401.17 263.021  25
   6   4  -5 4882.58 430.145  48
   6  -4  -5 5674.79 466.705  23
   6  -4  -5 5844.62 465.498  44
   6  -4  -5 5177.21 426.042  42
   6  -4  -5 4555.99 440.185  34
   6   4  -5 4764.59 402.399  57
   6   4  -5 4932.58 467.828  56
   6  -4  -5 5203.36 419.251  56
   6  -4  -5 4553.24 368.939  25
   6   4  -4 1694.58 249.284  48
   6  -4  -4 2157.86 298.896  23
   6  -4  -4 2619.18 306.818  44
   6  -4  -4 2154.18 258.460  42
   6   4  -4 1801.12 258.295  57
   6   4  -4 1573.20 256.260  56
   6  -4  -4 1562.83 234.368  56
   6  -4  -4 1833.81 231.370  25
   6  -4  -3 37.0154 80.3568  25
   6  -4  -3 29.0362 86.1214  23
   6   4  -3-24.3140 77.0952  57
   6  -4  -3 78.4588 95.8468  21
   6  -4  -3 47.8520 84.8190  44
   6  -4  -3 24.5157 72.7149  41
   6  -4  -3 23.6768 88.0321  56
   6  -4  -2 12145.1 763.203  23
   6  -4  -2 12456.4 695.365  22
   6  -4  -2 12464.6 666.313  21
   6  -4  -2 13636.4 734.470  44
   6  -4  -2 11958.2 727.889  41
   6   4  -2 11189.4 686.242  57
   6  -4  -2 12477.2 648.165  25
   6  -4  -1 525.214 161.939  23
   6  -4  -1 719.380 172.984  22
   6  -4  -1 1139.51 203.407  44
   6  -4  -1 582.058 150.207  21
   6  -4  -1 468.847 155.542  41
   6  -4  -1 585.611 135.108  20
   6   4  -1 701.467 168.720  57
   6  -4  -1 711.040 160.693  25
   6  -4   0 14709.1 800.949  23
   6  -4   0 13423.4 777.750  22
   6  -4   0 15151.1 775.260  21
   6  -4   0 16779.0 827.441  44
   6  -4   0 15617.5 710.091  20
   6   4   0 12893.8 733.172  20
   6  -4   0 15475.4 851.091  41
   6   4   0 13115.0 727.339  57
   6  -4   0 15447.4 762.210  25
   6  -4   1 23.2732 82.5037  21
   6   4   1 22.5271 50.5094  43
   6  -4   1 25.8927 71.1007  41
   6  -4   1 17.3125 77.6315  20
   6   4   1 21.2380 62.9924  20
   6  -4   2 9712.76 630.142  21
   6   4   2 11580.1 676.175  43
   6  -4   2 11158.6 584.037  20
   6   4   2 9935.23 578.942  20
   6  -4   2 10836.0 641.915  41
   6  -4   2 10672.9 554.517  19
   6  -4   3 24.6557 67.7021  21
   6   4   3-25.6422 70.4109  43
   6  -4   3-16.9486 94.9974  20
   6   4   3-17.3989 55.1665  20
   6  -4   3-16.1255 74.5325  19
   6   4   3 30.5159 83.7933   3
   6  -4   4 2300.91 284.703  21
   6   4   4 2661.54 313.438  43
   6  -4   4 2954.37 271.505  20
   6   4   4 3424.79 380.467   3
   6  -4   4 2877.59 259.245  19
   6  -4   5 20.5631 56.4641  21
   6   4   5-22.3591 70.8937  43
   6  -4   5 51.9571 69.8323  20
   6  -4   5 27.9146 69.9720  19
   6   4   5 18.2967 61.5320  33
   6  -4   6 273.363 92.3362  21
   6   4   6 194.484 82.1932  43
   6  -4   6 645.011 112.907  19
   6   4   6 451.012 106.951  33
   6  -4   6 222.497 80.0873  27
   6   4   6 434.345 105.222  27
   6  -4   7 21.1471 33.5343  21
   6   4   7 36.1400 44.7956  43
   6  -4   7 24.7459 40.3130  19
   6   4   7 98.7352 50.7121  33
   6   4   7 10.8794 38.5744  27
  -6  -5  12 608.961 88.1587  16
  -6  -5  12 590.627 85.6788  51
   6  -5 -12 547.673 100.964  26
  -6  -5  11 758.575 124.291  16
   6  -5 -11 508.232 118.859  26
   6  -5 -10 305.775 109.904  34
  -6  -5  10 400.094 115.896  16
   6   5 -10 454.713 122.376  56
   6  -5 -10 297.112 101.377  26
  -6  -5   9 31.5806 66.2317  49
   6  -5  -9 20.9344 74.2116  45
   6  -5  -9-27.1466 80.5145  34
  -6  -5   9 16.3746 71.0932  16
   6   5  -9-24.5127 72.7028  56
   6  -5  -9 24.5741 61.5993  26
  -6  -5   8 6562.30 419.000  49
   6  -5  -8 5086.77 488.753  34
  -6  -5   8 5704.74 400.127  16
   6   5  -8 7084.26 552.041  56
   6  -5  -8 5520.80 469.002  26
  -6  -5   7 403.408 123.072  49
   6  -5  -7 225.112 119.856  34
   6   5  -7 319.521 138.976  56
   6   5  -6 4719.67 416.298  48
   6  -5  -6 3836.72 420.428  34
   6  -5  -6 4171.54 431.876  30
   6   5  -5 50.7110 80.3956  48
   6  -5  -5 27.0647 67.8432  23
   6  -5  -5 26.8880 127.881  44
   6  -5  -5-29.4516 80.8721  30
   6   5  -5 47.3942 70.2847  57
   6   5  -5 95.2091 94.1279  56
   6   5  -4 5736.23 483.299  48
   6  -5  -4 6065.33 519.833  23
   6  -5  -4 7859.35 563.780  44
   6  -5  -4 5762.41 499.460  30
   6   5  -4 7269.44 559.085  56
   6   5  -4 6284.62 497.188  57
   6   5  -3 25.8708 76.7608  48
   6  -5  -3 156.679 105.405  23
   6  -5  -3 119.534 83.5907  21
   6  -5  -3 131.716 135.344  44
   6  -5  -3 76.8745 86.2040  41
   6   5  -3 53.1014 78.7766  57
   6  -5  -2 4472.50 465.340  23
   6  -5  -2 6312.20 470.907  22
   6  -5  -2 5162.01 405.159  21
   6  -5  -2 5913.13 482.405  44
   6  -5  -2 5516.64 482.842  41
   6   5  -2 5534.91 471.206  57
   6  -5  -1 148.239 99.7666  23
   6  -5  -1 74.3711 100.259  22
   6  -5  -1 145.374 90.2323  21
   6  -5  -1 156.087 136.828  44
   6  -5  -1 128.585 100.380  20
   6  -5  -1 88.3986 87.4627  41
   6   5  -1 202.331 106.139  57
   6  -5   0 1009.20 201.664  23
   6  -5   0 1489.30 246.647  22
   6  -5   0 842.122 175.114  21
   6  -5   0 1091.35 221.691  44
   6  -5   0 1106.28 183.352  20
   6  -5   0 1080.64 216.510  41
   6   5   0 971.957 185.560  57
   6  -5   1 1728.60 262.551  22
   6  -5   1 2167.67 266.539  21
   6  -5   1 1539.23 210.799  20
   6  -5   1 1847.82 272.745  41
   6   5   1 1404.77 213.178  20
   6  -5   2 481.646 145.377  22
   6  -5   2 637.422 156.642  21
   6  -5   2 911.385 172.605  20
   6  -5   2 975.439 189.749  41
   6   5   2 775.636 153.601  20
   6  -5   2 1130.67 168.751  19
   6  -5   3 1231.26 206.184  21
   6  -5   3 1387.32 196.579  20
   6   5   3 1512.38 194.991  20
   6   5   3 2004.27 302.555   3
   6  -5   3 1595.68 194.560  19
   6  -5   4 124.222 80.6922  21
   6   5   4 231.750 105.845  43
   6  -5   4 329.044 114.736  20
   6  -5   4 397.934 104.697  19
   6   5   4 351.934 135.893   3
   6  -5   5 1677.85 216.945  21
   6   5   5 2271.54 280.677   3
   6   5   5 2585.02 263.398  43
   6  -5   5 2320.67 207.586  20
   6  -5   5 2291.63 209.062  19
   6   5   5 1746.85 209.420  33
   6  -5   6 26.9569 47.7885  21
   6   5   6 27.7530 49.1994  43
   6  -5   6 39.6169 50.8868  19
   6   5   6 78.8268 58.9169  33
   6   5   6 13.1245 46.5341  27
   6  -5   7 1176.47 125.653  21
   6   5   7 1105.42 124.623  43
   6   5   7 1423.23 137.499  33
   6   5   7 1284.35 131.450  27
  -6  -6  11 1463.15 143.709  16
   6  -6 -11 1147.80 146.052  26
   6   6 -10 2927.74 342.731   6
   6  -6 -10 3151.30 295.331  34
  -6  -6  10 3064.55 239.694  16
   6   6 -10 2633.52 262.122  56
   6  -6 -10 2753.32 260.480  26
  -6  -6   9 501.448 116.618  49
   6  -6  -9 609.234 144.044  45
  -6  -6   9 441.203 114.769  16
   6   6  -9 618.524 175.556   6
   6  -6  -9 475.546 141.714  34
   6   6  -9 549.044 145.723  56
  -6  -6   8 4758.72 337.693  49
   6  -6  -8 4245.95 374.860  45
   6   6  -8 3945.37 461.375   6
   6  -6  -8 3582.32 392.334  34
  -6  -6   8 4617.07 338.347  16
   6   6  -8 5008.82 453.349  56
  -6  -6   7 2378.57 248.443  49
   6  -6  -7 1847.06 265.389  45
   6   6  -7 2090.93 343.805   6
   6  -6  -7 2102.24 300.925  34
   6  -6  -7 2674.77 318.478  30
  -6  -6   7 2386.09 243.992  16
   6   6  -7 2967.71 367.830  56
  -6  -6   6 4671.77 349.029  49
   6   6  -6 4256.47 400.814  48
   6  -6  -6 4580.43 407.767  45
   6   6  -6 4381.02 500.821   6
   6  -6  -6 4480.26 437.192  30
   6   6  -6 5649.19 515.854  56
   6   6  -5 8529.65 579.174  48
   6  -6  -5 7971.06 577.399  23
   6  -6  -5 7312.07 528.483  45
   6  -6  -5 7927.14 586.372  44
   6   6  -5 8399.91 688.733   6
   6  -6  -5 5929.57 528.602  30
   6   6  -5 8180.40 554.986  57
   6   6  -5 8374.17 633.832  56
   6   6  -4 3432.88 368.354  48
   6  -6  -4 3364.59 388.435  23
   6  -6  -4 3024.76 331.648  45
   6  -6  -4 3760.36 402.508  44
   6   6  -4 3778.75 457.329   6
   6   6  -4 3876.00 390.248  57
   6   6  -3 4134.90 405.071  48
   6  -6  -3 3341.09 400.071  23
   6  -6  -3 3379.68 344.172  45
   6  -6  -3 4521.30 443.798  44
   6   6  -3 4015.99 467.715   6
   6  -6  -3 4194.07 399.456  41
   6   6  -3 3911.96 399.929  57
   6  -6  -2 5449.31 519.168  23
   6  -6  -2 6982.70 504.029  22
   6  -6  -2 7664.00 488.637  21
   6  -6  -2 6081.74 518.857  44
   6   6  -2 6364.86 595.013   6
   6  -6  -2 6448.22 528.314  41
   6   6  -2 7641.42 566.705  57
   6  -6  -1 10376.2 729.403  23
   6  -6  -1 13286.3 739.795  22
   6  -6  -1 13070.3 679.010  21
   6  -6  -1 12323.5 754.789  44
   6  -6  -1 12827.4 615.413  20
   6  -6  -1 13326.2 804.826  41
   6   6  -1 13336.0 760.214  57
   6  -6   0 7895.93 576.671  23
   6  -6   0 8386.01 578.370  22
   6  -6   0 8271.13 524.644  21
   6  -6   0 7879.98 582.201  44
   6  -6   0 8505.80 482.333  20
   6  -6   0 8241.89 611.370  41
   6   6   0 8238.75 559.254  57
   6  -6   1 1973.16 277.867  22
   6  -6   1 2414.23 277.777  21
   6  -6   1 2357.76 245.531  20
   6  -6   1 2443.70 313.074  41
   6   6   1 2011.61 251.480  20
   6  -6   2 1465.55 238.077  22
   6  -6   2 1776.21 233.113  21
   6  -6   2 1786.00 216.748  20
   6   6   2 1428.06 201.130  20
   6  -6   2 2060.42 262.296  41
   6  -6   2 1883.07 203.101  19
   6   6   2 1881.51 292.933   3
   6  -6   3-45.7112 72.4681  22
   6  -6   3 57.5491 74.4933  21
   6  -6   3 72.1455 87.1057  20
   6  -6   3 109.352 70.2193  19
   6   6   3 28.0524 62.8941   3
   6  -6   4 890.544 157.193  21
   6  -6   4 1111.72 153.927  20
   6  -6   4 1030.59 146.572  19
   6   6   4 1127.44 205.602   3
   6  -6   5 267.856 83.8061  21
   6   6   5 143.840 66.7113  33
   6   6   5 262.193 98.7051   3
   6  -6   6 1924.60 173.747  21
   6   6   6 2048.44 184.007  33
   6   6   6 2142.98 186.964  27
   6   7 -10 130.659 73.2802   6
   6  -7 -10 172.056 70.1081  34
  -6  -7  10 65.1019 50.0665  16
   6   7 -10 69.7184 56.4173  56
   6  -7  -9 74.7350 78.5941  45
   6   7  -9-27.6231 75.8534   6
   6  -7  -9 18.8481 63.3904  34
  -6  -7   9 22.8944 49.7046  16
   6   7  -9 59.1347 69.8796  56
  -6  -7   8 1584.43 180.122  49
   6  -7  -8 1709.02 226.888  45
   6   7  -8 1893.87 295.111   6
   6  -7  -8 1049.85 191.688  34
  -6  -7   8 1567.73 179.264  16
   6   7  -8 1594.01 245.146  56
   6  -7  -7 283.999 116.413  45
   6   7  -7 731.407 206.857   6
   6  -7  -7 384.187 126.676  34
   6  -7  -7 375.316 131.884  30
   6   7  -7 402.724 133.359  56
   6   7  -6 1485.52 225.439  48
   6  -7  -6 1333.58 218.352  45
   6   7  -6 1344.94 275.471   6
   6  -7  -6 990.914 207.454  30
   6   7  -6 1343.78 249.229  56
   6   7  -5 7081.68 526.033  48
   6  -7  -5 7505.72 547.106  23
   6  -7  -5 6617.32 483.753  45
   6  -7  -5 7895.45 569.772  44
   6   7  -5 8553.65 680.130   6
   6   7  -5 8210.57 540.047  57
   6   7  -5 8162.66 597.664  56
   6   7  -4 3582.77 368.313  48
   6  -7  -4 2393.47 330.554  23
   6  -7  -4 2728.27 304.657  45
   6  -7  -4 2196.18 319.393  44
   6   7  -4 2700.39 391.532   6
   6   7  -4 3249.17 354.329  57
   6   7  -3 4292.09 410.783  48
   6  -7  -3 2810.73 364.540  23
   6  -7  -3 3776.90 354.367  45
   6  -7  -3 3361.27 388.504  44
   6   7  -3 4008.89 473.819   6
   6  -7  -3 4488.87 398.628  41
   6   7  -3 4388.64 423.553  57
   6   7  -2 276.421 127.869  48
   6  -7  -2 125.022 85.9838  23
   6  -7  -2 275.938 172.306  44
   6  -7  -2 324.941 128.892  41
   6   7  -2 181.801 135.286   6
   6   7  -2 140.376 109.149  57
   6  -7  -1 349.985 138.892  23
   6  -7  -1 135.662 95.1019  22
   6  -7  -1 362.879 117.056  21
   6  -7  -1 215.186 156.840  44
   6  -7  -1 284.569 127.798  41
   6   7  -1 340.240 134.636  57
   6  -7   0 3333.96 355.063  23
   6  -7   0 3530.84 352.741  22
   6  -7   0 3937.97 326.397  21
   6  -7   0 3289.00 368.281  44
   6  -7   0 4085.96 303.023  20
   6  -7   0 3563.55 381.073  41
   6   7   0 4130.35 373.360  57
   6  -7   1 3977.09 373.695  22
   6  -7   1 4797.34 358.139  21
   6  -7   1 4516.89 319.168  20
   6  -7   1 3968.88 391.014  41
   6   7   1 3987.86 342.930  20
   6   7   1 4940.91 472.940   3
   6  -7   2 43.8491 60.2022  22
   6  -7   2 16.7892 67.8591  21
   6  -7   2 13.5430 78.8865  20
   6  -7   2-20.9327 52.4706  41
   6   7   2 32.7187 63.5277  20
   6   7   2-57.0471 84.5978   3
   6  -7   3 6559.37 451.730  22
   6  -7   3 7434.13 434.011  21
   6   7   3 7152.97 527.977   3
   6  -7   4 76.0491 59.0930  22
   6  -7   4 39.1677 52.8025  21
   6   7   4 125.557 77.8244   3
   6  -7   5 856.000 117.397  21
   6   7   5 774.846 117.970  33
   6   8  -9 542.117 140.189   6
   6  -8  -9 547.464 108.087  34
  -6  -8   9 412.245 78.1825  16
   6   8  -9 439.464 105.447  56
   6  -8  -8 127.463 88.4759  45
   6   8  -8 105.843 83.9838   6
   6  -8  -8 79.3625 59.1341  34
  -6  -8   8 263.362 73.4478  16
   6   8  -8 159.275 83.5937  56
   6  -8  -7 3333.09 299.621  45
   6   8  -7 3379.96 384.681   6
   6  -8  -7 3561.73 324.016  30
   6   8  -7 3671.84 359.178  56
   6   8  -6 39.3237 58.3429  48
   6  -8  -6 72.2281 97.0937  45
   6   8  -6 64.5796 102.396   6
   6  -8  -6 217.745 97.6536  30
   6   8  -6 25.2545 74.9237  56
   6   8  -5 6821.36 475.301  48
   6  -8  -5 6841.04 481.186  23
   6  -8  -5 6376.17 440.396  45
   6   8  -5 6499.91 575.179   6
   6   8  -5 6723.84 462.622  57
   6   8  -4 2064.00 271.200  48
   6  -8  -4 1785.77 263.454  23
   6  -8  -4 1984.86 248.233  45
   6   8  -4 1268.97 267.987   6
   6   8  -4 1966.29 262.338  57
   6   8  -3 2405.85 298.283  48
   6  -8  -3 1592.85 263.314  23
   6  -8  -3 2421.80 268.832  45
   6  -8  -3 2984.55 349.300  44
   6   8  -3 2241.36 349.256   6
   6   8  -3 2988.71 333.988  57
   6   8  -2 16950.2 863.155  48
   6  -8  -2 17025.6 855.371  44
   6  -8  -2 16004.3 816.722  41
   6   8  -2 17686.0 879.747  57
   6  -8  -1 50.8957 85.6355  23
   6  -8  -1 135.842 87.0702  22
   6  -8  -1 269.192 113.151  41
   6   8  -1 70.9122 83.8481  57
   6  -8   0 11322.4 659.610  23
   6  -8   0 11570.8 636.151  22
   6  -8   0 13017.3 599.009  21
   6  -8   0 12652.4 710.823  41
   6   8   0 11673.6 762.554   3
   6   8   0 12623.3 666.644  57
   6   8   1 414.484 138.680   3
   6  -8   1 170.061 82.2939  22
   6  -8   1 334.536 92.6700  21
   6  -8   1 126.652 82.2273  41
   6   8   1 337.832 103.917  20
   6  -8   2 3246.02 292.360  22
   6  -8   2 2986.92 242.255  21
   6   8   2 2891.71 246.713  20
   6  -8   2 3197.39 287.177  41
   6   8   2 3256.95 344.697   3
   6  -8   3-14.7158 54.7163  22
   6  -8   3 66.3592 49.5967  21
   6   8   3 102.836 83.1316   3
   6  -8   4 936.986 125.824  22
   6  -8   4 966.108 116.397  21
   6   8   4 1224.06 173.698   3
   6  -9  -8 2178.79 188.488  45
   6   9  -8 2400.25 265.060   6
   6   9  -8 2400.38 223.133  56
   6  -9  -7 229.253 85.8496  45
   6   9  -7 258.551 105.642   6
   6   9  -7 333.028 95.4528  56
   6  -9  -6 2678.11 242.759  45
   6   9  -6 3130.97 350.205   6
   6  -9  -6 2557.04 256.219  30
   6   9  -5 641.771 136.306  48
   6  -9  -5 556.932 124.897  23
   6  -9  -5 467.985 117.965  45
   6   9  -5 339.159 138.857   6
   6  -9  -5 703.234 140.722  30
   6   9  -5 565.042 121.596  57
   6   9  -4 1777.91 230.529  48
   6  -9  -4 1572.60 220.472  23
   6  -9  -4 1881.79 210.319  45
   6   9  -4 1733.90 277.822   6
   6   9  -4 2048.95 243.395  57
   6   9  -3 1637.34 225.795  48
   6  -9  -3 1428.66 223.930  23
   6  -9  -3 1663.11 198.596  45
   6   9  -3 1750.80 230.876  57
   6   9  -2 1605.59 231.222  48
   6  -9  -2 1642.36 232.580  23
   6  -9  -2 1501.88 203.060  41
   6   9  -2 1780.59 232.920  57
   6   9  -1 508.357 131.490  48
   6  -9  -1 454.076 121.806  23
   6  -9  -1 411.340 111.550  41
   6   9  -1 438.255 119.528  57
   6   9   0 398.859 134.251   3
   6  -9   0 329.660 94.5449  23
   6  -9   0 197.651 90.4228  41
   6   9   0 316.445 94.1833  57
   6   9   1 220.950 92.7648   3
   6  -9   1 181.048 79.7093  22
   6  -9   1 157.257 68.3962  41
   6   9   1 104.397 60.4525  20
   6  -9   2 220.782 71.8085  22
   6  -9   2 285.535 76.5648  41
   6   9   2 356.581 109.556   3
   6  -9   3 578.259 93.1517  22
  -6  -9  -3 503.626 75.9007   8
   6   9   3 736.278 131.343   3
   6 -10  -6 3614.01 233.668  45
   6  10  -6 3744.98 327.536   6
   6  10  -5 1085.23 148.378  48
   6 -10  -5 1126.80 137.204  45
   6  10  -5 1039.90 135.395  57
   6  10  -4 6120.04 384.329  48
   6 -10  -4 5763.84 363.176  23
   6 -10  -4 6426.54 339.789  45
   6  10  -4 6246.35 378.314  57
   6  10  -3 3346.88 282.393  48
   6 -10  -3 3376.88 278.005  23
   6  10  -3 3632.16 286.897  57
   6  10  -2 5428.93 360.478  48
   6 -10  -2 5047.30 343.009  23
   6 -10  -2 4427.57 294.819  41
   6  10  -2 4806.20 335.708  57
   6  10  -1 955.139 169.929   3
   6  10  -1 1144.23 157.701  48
   6 -10  -1 967.633 141.117  23
   6 -10  -1 937.551 133.852  41
   6  10  -1 1006.26 142.517  57
   6 -10   0 4189.69 269.651  23
   6  10   0 3744.90 262.345  20
   6 -10   0 3972.47 274.684  41
   6  10   0 4721.03 356.325   3
   6 -10   1 447.307 82.0831  41
   6  10   1 449.399 77.6505  20
   6  10   1 561.559 113.549   3
   7   0 -12 137.363 64.2536  25
   7   0 -11-18.2235 57.7827  25
   7   0 -10 297.254 115.224  25
   7   0 -10 693.643 154.952  26
   7   0  -9-25.7619 64.5765  25
   7   0  -9 24.8966 78.9396  26
   7   0  -8 132.933 98.9005  25
   7   0  -8 66.3974 70.2497  56
   7   0  -8 242.834 109.103  26
   7   0  -7 208.916 101.456  25
   7   0  -7 71.5773 92.7022  56
   7   0  -7 82.0423 92.0210  26
   7   0  -6 588.988 158.938  25
   7   0  -6 670.004 157.260  42
   7   0  -6 646.221 165.699  56
   7   0  -5-23.0256 68.2918  25
   7   0  -5 21.4414 58.8759  42
   7   0  -5-24.8818 68.3229  56
   7   0  -4 475.335 140.256  25
   7   0  -4 704.718 151.615  42
   7   0  -4 952.790 190.563  56
   7   0  -3-20.6240 86.5056  25
   7   0  -3-20.3389 60.3231  42
   7   0  -3 23.6296 64.8844  56
   7   0  -2 2452.38 258.906  20
   7   0  -2 2414.98 284.245  56
   7   0  -2 2843.53 297.383  25
   7   0  -1 18.5672 75.0566  20
   7   0  -1 100.712 98.4312  25
   7   0   0 9775.26 560.475  20
   7   0   1 46.4284 68.8524  43
   7   0   1-18.1024 75.9303  20
   7   0   2 3883.62 363.994  43
   7   0   2 3867.98 319.830  20
   7   0   3 42.2483 62.6573  43
   7   0   3 15.1985 72.2886  20
   7   0   4 508.410 126.174  43
   7   0   4 491.250 109.269  20
   7   0   5 13.9557 44.2504  43
   7   0   6 270.312 65.9692  19
   7  -1 -12 155.593 63.0735  25
   7   1 -12 162.916 62.7048  25
   7  -1 -11 418.616 109.211  25
   7   1 -11 225.977 87.5762  25
   7  -1 -11 391.006 109.819  26
   7  -1 -10-21.9217 49.1515  25
   7   1 -10 66.0657 60.4719  25
   7  -1 -10 44.9493 71.2618  26
   7  -1  -9 372.745 121.719  25
   7   1  -9 273.977 112.004  25
   7   1  -9 284.961 107.357  56
   7  -1  -9 370.933 136.371  26
   7  -1  -8 414.309 139.692  25
   7   1  -8 385.846 129.476  25
   7   1  -8 469.817 139.823  56
   7  -1  -8 481.992 133.394  56
   7  -1  -8 425.793 149.702  26
   7  -1  -7 25.5752 64.1135  25
   7   1  -7 25.1029 62.9296  25
   7   1  -7 25.3626 69.6479  56
   7  -1  -7 45.3551 67.2646  56
   7  -1  -7 56.6605 100.432  26
   7   1  -6 4902.03 391.926  42
   7  -1  -6 3559.32 356.488  42
   7   1  -6 3768.14 386.194  56
   7  -1  -6 3784.39 370.552  56
   7  -1  -6 3902.28 399.779  26
   7   1  -6 4172.35 386.244  25
   7  -1  -6 4204.18 386.800  25
   7   1  -5 600.327 152.191  25
   7  -1  -5 555.632 151.910  25
   7   1  -5 370.650 116.178  42
   7  -1  -5 510.513 136.930  42
   7   1  -5 425.824 126.318  57
   7   1  -5 547.608 149.644  56
   7  -1  -5 601.961 150.870  56
   7   1  -4 3697.98 333.853  42
   7  -1  -4 3547.73 339.570  42
   7   1  -4 3938.30 365.375  57
   7   1  -4 4176.53 394.631  56
   7  -1  -4 4129.10 384.491  56
   7   1  -4 4592.25 374.402  25
   7  -1  -4 3675.85 353.072  25
   7  -1  -3 1070.15 191.123  25
   7   1  -3 1454.92 208.676  42
   7  -1  -3 1213.23 194.373  42
   7   1  -3 1538.63 229.802  57
   7   1  -3 1094.70 202.412  56
   7  -1  -3 1160.69 210.066  56
   7   1  -3 1356.78 205.280  25
   7  -1  -2 5704.78 423.996  42
   7   1  -2 5696.74 412.929  20
   7   1  -2 6065.09 456.736  57
   7  -1  -2 5622.48 450.352  56
   7   1  -2 6044.40 430.642  25
   7  -1  -2 6231.04 445.923  25
   7  -1  -1 87.4778 80.9891  20
   7   1  -1 196.452 98.5890  20
   7   1  -1 174.908 85.0205  57
   7   1  -1 195.668 102.980  25
   7  -1  -1 246.532 112.914  25
   7  -1   0 7295.27 465.048  20
   7   1   0 7172.83 472.959  20
   7   1   1 72.8644 81.6814  43
   7  -1   1-17.5826 88.1466  20
   7   1   1-37.4465 93.8650  20
   7   1   2 3025.38 331.001  43
   7  -1   2 3318.71 290.176  20
   7   1   2 3204.89 294.175  20
   7   1   3 2968.21 317.275  43
   7  -1   3 2975.40 262.050  20
   7   1   3 2613.72 251.254  20
   7   1   4 1151.59 182.250  43
   7  -1   4 840.688 131.666  20
   7   1   4 729.865 126.869  20
   7   1   5 4690.83 333.797  43
   7  -1   5 4251.81 279.783  19
   7  -1   6 457.559 80.9299  19
   7   1   6 470.464 80.4043  19
   7  -2 -12 71.7910 44.6047  25
   7  -2 -12 141.501 55.9774  26
  -7  -2  11 1983.14 188.402  16
   7  -2 -11 2357.32 247.805  26
   7  -2 -11 2462.59 236.848  25
   7  -2 -10 58.4426 65.5347  25
  -7  -2  10 61.0060 58.0520  49
   7  -2 -10 68.1213 91.7929  26
  -7  -2   9 5871.58 365.759  49
   7   2  -9 6031.62 441.113  56
   7  -2  -9 4230.38 426.686  26
   7  -2  -9 4909.71 410.280  25
   7  -2  -8 215.403 110.637  25
  -7  -2   8 264.961 92.4709  49
   7   2  -8 49.4882 78.4771  56
   7  -2  -8-28.6097 84.8734  26
  -7  -2   7 5168.60 370.463  49
   7   2  -7 6387.28 505.851  56
   7  -2  -7 6593.25 467.429  56
   7  -2  -7 5291.06 480.797  26
   7  -2  -7 6149.36 474.224  25
   7  -2  -6 46.9965 79.0535  25
   7   2  -6 195.293 112.783  56
   7  -2  -6 72.0060 89.2635  42
   7  -2  -6 45.8425 77.1137  56
   7  -2  -6 106.086 94.0408  26
   7  -2  -5 7754.61 530.032  44
   7  -2  -5 6816.95 496.107  42
   7   2  -5 7831.51 526.099  57
   7   2  -5 7991.70 578.964  56
   7  -2  -5 7130.49 514.517  56
   7  -2  -5 6621.14 489.583  25
   7  -2  -4 494.349 154.441  25
   7   2  -4 231.687 97.0530  42
   7  -2  -4 367.364 118.888  42
   7   2  -4 259.925 112.607  57
   7   2  -4 156.613 105.740  56
   7  -2  -4 239.099 107.447  56
   7   2  -3 3686.25 329.407  42
   7  -2  -3 3831.14 344.059  42
   7   2  -3 4241.96 386.181  57
   7   2  -3 3521.17 359.068  56
   7  -2  -3 4724.69 404.868  56
   7  -2  -3 3623.70 338.795  25
   7  -2  -2 19.8042 62.7994  42
   7   2  -2 20.5327 56.3878  20
   7   2  -2 23.4301 78.8009  57
   7  -2  -2 47.6623 65.4440  56
   7  -2  -2 144.181 100.649  25
   7  -2  -1 2085.43 256.395  21
   7  -2  -1 2331.03 277.612  44
   7  -2  -1 1875.17 231.612  42
   7  -2  -1 1818.05 223.017  20
   7   2  -1 1571.50 222.419  20
   7   2  -1 1853.97 250.530  57
   7  -2  -1 2033.33 260.830  25
   7  -2   0 129.849 80.4807  44
   7  -2   0 86.7698 84.8151  20
   7   2   0 61.4267 60.7531  20
   7   2   0 20.6247 61.1954  57
   7   2   1 3157.70 338.393  43
   7  -2   1 3229.03 292.117  20
   7   2   1 2943.61 294.881  20
   7   2   2 393.185 132.297  43
   7  -2   2 309.757 108.344  20
   7   2   2 173.177 87.0964  20
   7   2   3 1421.79 223.426  43
   7  -2   3 1667.34 197.010  20
   7   2   3 1208.84 170.384  20
   7  -2   3 1487.30 181.823  19
   7   2   4 223.199 96.7581  43
   7  -2   4 328.321 97.6002  20
   7  -2   4 242.785 90.8663  19
   7   2   5 31.4268 55.7070  43
   7  -2   5 20.9653 51.2264  19
   7   2   6 20.5363 38.1967  43
   7  -2   6 74.6605 39.2760  19
   7  -3 -11 122.221 61.3994  25
  -7  -3  11 150.669 69.5231  16
   7  -3 -11 189.964 81.4170  26
  -7  -3  10 1361.37 174.163  16
   7  -3 -10 1341.39 209.695  26
   7  -3 -10 1620.67 198.601  25
   7  -3  -9 286.943 105.251  25
  -7  -3   9 252.714 87.8635  49
   7   3  -9 370.319 122.265  56
   7  -3  -9 126.517 89.9285  26
   7  -3  -8 1412.64 213.020  25
  -7  -3   8 1113.99 165.467  49
   7   3  -8 1087.25 209.416  56
   7  -3  -8 948.462 201.466  26
   7  -3  -7-21.6257 72.7280  25
  -7  -3   7 16.0975 74.4036  49
   7   3  -7 113.845 105.818  56
   7  -3  -7 53.5049 73.4597  26
   7  -3  -6-21.6253 72.7456  25
   7   3  -6 117.585 118.826  56
   7  -3  -6 111.942 79.3833  56
   7  -3  -6 149.589 96.8303  26
   7  -3  -5 1120.43 195.816  25
   7  -3  -5 1379.04 228.103  44
   7  -3  -5 1568.37 238.247  42
   7   3  -5 1660.73 242.962  57
   7   3  -5 1122.16 223.999  56
   7  -3  -5 1354.51 226.515  56
   7  -3  -4 226.819 106.140  25
   7  -3  -4 338.018 132.765  44
   7  -3  -4 303.286 111.490  42
   7   3  -4 394.646 129.865  57
   7   3  -4 375.353 134.579  56
   7  -3  -4 95.9023 85.2581  56
   7  -3  -3 3885.85 371.638  44
   7  -3  -3 3189.68 315.703  42
   7   3  -3 4057.27 386.937  57
   7  -3  -3 3803.45 371.348  56
   7  -3  -3 3553.41 329.206  25
   7  -3  -2 1894.72 260.692  44
   7  -3  -2 2065.19 243.248  42
   7   3  -2 2046.84 256.777  20
   7   3  -2 1988.57 268.391  57
   7  -3  -2 2536.65 277.693  25
   7  -3  -1 1046.30 195.910  21
   7  -3  -1 1164.28 204.076  44
   7  -3  -1 1206.64 177.493  20
   7   3  -1 815.763 173.451  20
   7   3  -1 901.098 181.563  57
   7  -3  -1 1175.99 211.248  25
   7  -3   0 1181.18 203.710  21
   7  -3   0 1328.71 213.405  44
   7  -3   0 1210.13 180.825  20
   7   3   0 950.081 182.803  20
   7   3   0 1105.39 186.598  57
   7  -3   1 628.498 154.302  21
   7   3   1 985.285 190.642  43
   7  -3   1 813.518 158.113  20
   7   3   1 624.710 141.487  20
   7  -3   2 544.728 138.871  21
   7   3   2 634.298 154.188  43
   7  -3   2 586.306 144.344  20
   7   3   2 492.889 121.300  20
   7  -3   2 440.568 110.103  19
   7   3   3 3411.78 327.919  43
   7  -3   3 2622.75 240.849  20
   7   3   3 2764.64 242.849  20
   7  -3   3 2914.19 241.243  19
   7   3   4 553.681 132.954  43
   7  -3   4 603.310 113.173  20
   7  -3   4 684.135 119.403  19
   7   3   5 712.261 126.694  43
   7  -3   5 836.525 112.470  19
   7   3   5 661.964 111.022  33
  -7  -4  11 3759.67 232.318  16
   7  -4 -11 3330.07 264.620  26
   7  -4 -10 2739.81 254.023  45
  -7  -4  10 2605.24 218.082  16
   7   4 -10 3221.35 274.391  56
  -7  -4   9 2190.02 207.211  49
   7  -4  -9 1766.39 227.927  45
  -7  -4   9 1402.07 187.591  16
   7   4  -9 2279.01 270.725  56
   7  -4  -9 1642.73 231.662  26
   7  -4  -9 2065.67 215.614  25
   7  -4  -8-17.2481 58.0063  25
  -7  -4   8-14.8200 62.1619  49
   7   4  -8 52.3537 77.6382  56
   7  -4  -8-23.6790 70.2299  26
   7  -4  -7 496.940 132.599  25
  -7  -4   7 361.788 107.860  49
   7   4  -7 467.548 157.511  56
   7  -4  -6 607.669 142.162  25
   7   4  -6 636.573 180.563  56
   7  -4  -5 38.4708 80.6814  25
   7  -4  -5 26.4483 72.6243  23
   7  -4  -5-25.1838 129.371  44
   7   4  -5-23.8252 80.1246  57
   7   4  -5 146.445 118.381  56
   7  -4  -4 315.923 124.745  23
   7  -4  -4 100.570 89.2017  44
   7  -4  -4 147.841 82.0956  42
   7   4  -4 229.906 118.126  57
   7   4  -4 80.7411 90.5837  56
   7  -4  -4 76.8002 83.4384  25
   7  -4  -3 59.0594 74.0412  23
   7  -4  -3 25.0074 88.6670  44
   7   4  -3 22.7665 67.5462  20
   7   4  -3 52.2817 82.9030  57
   7  -4  -2 2154.75 314.818  23
   7  -4  -2 1996.13 268.503  44
   7   4  -2 1412.79 228.284  20
   7   4  -2 2272.10 292.174  57
   7  -4  -2 2132.00 254.293  25
   7  -4  -1 501.155 154.098  23
   7  -4  -1 515.262 144.889  21
   7  -4  -1 287.756 132.224  44
   7  -4  -1 541.348 135.937  20
   7   4  -1 390.806 126.804  20
   7   4  -1 473.979 133.361  57
   7  -4   0 7045.06 493.534  21
   7  -4   0 6855.45 500.158  44
   7  -4   0 7213.25 430.443  20
   7   4   0 5434.37 434.903  20
   7   4   0 6317.54 454.675  57
   7  -4   1 800.044 173.049  21
   7   4   1 1540.03 221.933  43
   7  -4   1 1580.35 204.893  20
   7   4   1 1427.67 203.426  20
   7  -4   2 2110.21 257.811  21
   7   4   2 2793.05 292.245  43
   7  -4   2 3130.87 268.855  20
   7   4   2 2820.22 263.826  20
   7  -4   3 55.4505 68.7209  21
   7   4   3-19.3018 48.3832  43
   7  -4   3 37.8067 78.6569  20
   7   4   3-38.9195 65.0384  20
   7  -4   3 60.3156 58.9449  19
   7  -4   4 1734.31 198.730  21
   7   4   4 1933.07 216.446  43
   7  -4   4 1627.41 166.242  20
   7  -4   4 2168.83 186.169  19
   7   4   4 1838.14 198.992  33
   7   4   5 11.9082 35.3225  43
   7  -4   5 48.7265 40.7167  19
   7   4   5 10.6127 33.6534  33
  -7  -5  10 48.1559 52.8926  16
   7   5 -10 14.2684 42.3190  56
   7  -5 -10-13.6875 34.3101  26
  -7  -5   9 106.722 61.0222  49
   7  -5  -9 196.493 95.4475  45
  -7  -5   9 211.931 77.0449  16
   7   5  -9 180.093 92.5579  56
   7  -5  -9 67.7528 63.0783  26
  -7  -5   8 1170.25 158.261  49
   7  -5  -8 870.705 169.592  45
  -7  -5   8 1203.82 157.939  16
   7   5  -8 1102.22 208.399  56
  -7  -5   7-14.7769 61.9970  49
   7  -5  -7-122.600 94.4539  45
   7   5  -7 28.4602 71.3536  56
   7  -5  -6 3125.97 320.075  45
   7   5  -6 2672.74 343.449  56
   7  -5  -5 102.415 103.491  23
   7  -5  -5 105.864 85.5826  45
   7  -5  -5-50.3563 138.276  44
   7   5  -5 118.277 83.8626  57
   7   5  -5-28.6533 71.8306  56
   7  -5  -4 4714.19 456.116  23
   7  -5  -4 4314.62 379.609  45
   7  -5  -4 6332.98 492.602  44
   7   5  -4 5923.92 475.912  57
   7  -5  -3 146.672 113.938  23
   7  -5  -3-25.5821 137.553  44
   7  -5  -3 99.2507 83.4786  41
   7   5  -3 94.7018 88.0557  20
   7   5  -3 106.756 84.6554  57
   7  -5  -2 2583.00 340.353  23
   7  -5  -2 3241.99 356.562  44
   7   5  -2 2593.20 310.713  20
   7  -5  -2 3619.92 378.945  41
   7   5  -2 3372.87 359.377  57
   7  -5  -1 77.2873 115.521  23
   7  -5  -1 80.6010 87.4882  21
   7  -5  -1 14.3305 78.7035  20
   7  -5  -1 80.4165 95.0265  41
   7   5  -1 23.2518 68.9666  20
   7   5  -1-23.6701 64.9999  57
   7  -5   0 260.844 108.063  21
   7  -5   0 136.760 120.019  44
   7  -5   0 142.508 86.2680  20
   7  -5   0 502.354 140.931  41
   7   5   0 318.137 116.652  20
   7   5   0 243.084 104.260  57
   7  -5   1 644.311 151.068  21
   7  -5   1 662.995 139.592  20
   7   5   1 664.108 144.338  20
   7  -5   2 601.939 136.888  21
   7  -5   2 826.788 138.744  20
   7   5   2 662.614 127.675  20
   7  -5   3 953.814 155.081  21
   7  -5   3 968.041 137.659  20
   7   5   3 859.336 125.410  20
   7  -5   3 847.228 119.864  19
   7   5   3 808.518 139.232  33
   7  -5   4 2528.96 222.171  21
   7  -5   4 2725.15 194.048  20
   7  -5   4 2675.88 191.813  19
   7   5   4 2470.08 221.460  33
  -7  -6  10-7.23032 36.2483  16
   7   6 -10-11.4514 36.3093  56
  -7  -6   9 2730.08 207.455  49
   7  -6  -9 2431.76 230.977  45
  -7  -6   9 2796.73 204.220  16
   7   6  -9 2901.23 271.499  56
  -7  -6   8-23.3418 50.6790  49
   7  -6  -8-32.3422 65.3673  45
   7   6  -8-44.3969 74.6591  56
  -7  -6   7 2991.24 241.097  49
   7  -6  -7 2115.42 248.057  45
   7   6  -7 2993.56 334.834  56
  -7  -6   6 290.304 89.3838  49
   7  -6  -6 265.023 112.577  45
   7   6  -6 377.750 132.088  56
   7  -6  -5 2345.00 287.009  23
   7  -6  -5 2178.51 256.920  45
   7  -6  -5 1885.86 281.965  44
   7   6  -5 2688.76 294.744  57
   7   6  -5 2225.16 290.446  56
   7   6  -4 170.757 105.998  48
   7  -6  -4 158.078 110.593  23
   7  -6  -4 74.6887 75.5945  45
   7  -6  -4 247.015 135.724  44
   7   6  -4 349.305 131.260  57
   7  -6  -3 4618.19 435.649  23
   7  -6  -3 5742.76 457.816  44
   7   6  -3 3781.88 373.361  20
   7  -6  -3 6103.39 454.277  41
   7   6  -3 6718.79 505.617  57
   7  -6  -2 1515.88 252.048  23
   7  -6  -2 2205.00 291.528  44
   7   6  -2 1716.78 245.118  20
   7  -6  -2 2499.27 298.496  41
   7  -6  -1 8121.89 564.675  23
   7  -6  -1 9107.43 580.664  44
   7   6  -1 8169.67 547.403  20
   7  -6  -1 8964.43 597.491  41
   7  -6   0 4494.94 370.582  23
   7  -6   0 4984.67 366.636  21
   7  -6   0 4349.10 383.638  44
   7  -6   0 4921.79 316.710  20
   7   6   0 4309.78 364.417  20
   7  -6   0 4726.23 405.973  41
   7  -6   1 5032.91 361.271  21
   7  -6   1 5230.10 322.413  20
   7   6   1 5183.55 363.759  20
   7  -6   1 5248.42 395.901  41
   7  -6   2 194.064 78.9001  21
   7  -6   2 352.954 91.6634  20
   7   6   2 400.585 94.2205  20
   7  -6   3 1078.46 143.014  21
   7   6   3 666.857 119.803  33
   7  -6   4 18.6971 36.3198  21
   7   6   4 70.3502 40.6357  33
   7  -7  -9 522.014 96.3813  45
   7   7  -9 648.000 114.492  56
  -7  -7   8 8.76603 39.3325  49
   7  -7  -8 87.6410 72.9424  45
  -7  -7   7 268.229 76.1614  49
   7  -7  -7 275.885 104.462  45
   7   7  -7 249.256 93.4040  56
  -7  -7   6-11.3661 47.6745  49
   7  -7  -6-15.7038 78.7278  45
   7   7  -6 65.8610 69.6080  56
  -7  -7   5 142.013 66.3781  49
   7  -7  -5 59.5881 73.8899  23
   7  -7  -5 16.0064 84.1977  45
   7  -7  -5 323.064 144.954  44
   7   7  -5 78.6804 73.1743  57
   7   7  -4 110.162 69.9462  48
   7  -7  -4 135.899 95.0677  23
   7  -7  -4 213.624 141.718  44
   7   7  -4 133.986 97.0169  57
   7  -7  -3 23.7564 75.4113  23
   7  -7  -3 237.391 149.176  44
   7  -7  -3 246.308 101.925  41
   7   7  -3 189.981 85.3963  20
   7   7  -3 117.111 83.1091  57
   7  -7  -2 137.370 85.2669  23
   7  -7  -2 293.767 143.167  44
   7  -7  -2 351.951 118.443  41
   7   7  -2 148.790 82.6903  20
   7   7  -2 134.590 103.798  57
   7  -7  -1 40.3209 63.9422  23
   7  -7  -1 41.6765 57.2419  41
   7   7  -1 39.4106 58.4658  20
   7   7  -1 59.1247 73.2916  57
   7  -7   0 38.3281 56.8676  41
   7   7   0 119.575 74.1867  20
   7  -7   1 282.569 79.2001  21
   7  -7   1 303.226 98.2618  41
   7   7   1 246.550 81.5770  20
   7  -7   2 66.6013 52.8605  21
   7   7   2 131.931 50.9479  20
   7  -7   3 823.571 104.583  21
   7   7   3 558.813 95.9613  33
   7  -8  -7 41.8901 63.2314  45
   7   8  -7 20.7433 56.9711   6
   7   8  -7 70.5249 57.0223  56
   7  -8  -6 385.389 100.016  45
   7   8  -6 215.163 96.9516   6
   7  -8  -5 709.031 131.715  23
   7  -8  -5 872.507 136.236  45
   7   8  -5 896.833 148.688  57
   7  -8  -4 612.751 134.323  23
   7   8  -4 754.406 146.314  57
   7  -8  -3 2323.80 256.126  23
   7   8  -3 2199.54 237.992  20
   7  -8  -2 406.409 112.551  23
   7  -8  -2 514.482 115.092  41
   7   8  -2 357.467 101.527  20
   7   8  -2 341.421 101.275  57
   7  -8  -1 1022.97 155.091  23
   7  -8  -1 1346.00 178.026  41
   7   8  -1 962.549 151.727  20
   7   8  -1 1290.75 169.711  57
   7  -8   0 113.527 65.6277  41
   7   8   0 65.3352 50.7913  20
   7   8   1 298.246 71.7997  20
   7  -9  -4 1503.31 163.996  23
   7   9  -4 1426.79 163.141  57
   7  -9  -3 712.738 116.614  23
   7   9  -3 707.002 113.568  20
   7   9  -3 586.603 111.745  57
   7  -9  -2 1104.33 139.998  23
   7   9  -2 1483.42 159.356  20
   7   9  -2 1184.08 149.789  57
   7   9  -1 93.4872 50.8176  20
   8   0 -10 159.164 72.6629  25
   8   0  -9-36.8029 74.3819  25
   8   0  -8-41.2786 80.1494  25
   8   0  -8 19.0410 60.3750  56
   8   0  -7-21.5544 93.5848  25
   8   0  -7-43.2300 68.5392  56
   8   0  -6 21.5626 83.7354  25
   8   0  -6 20.3308 85.2778  44
   8   0  -6 23.1737 77.9354  56
   8   0  -5-62.1028 69.6232  42
   8   0  -5-23.7542 65.2323  56
   8   0  -5 21.1080 81.9731  25
   8   0  -4 225.904 97.8508  42
   8   0  -4 233.775 111.340  56
   8   0  -4 204.185 109.931  25
   8   0  -3 20.2932 60.1885  42
   8   0  -3-22.2385 61.0654  56
   8   0  -3 79.3658 94.3667  25
   8   0  -2 681.066 150.050  42
   8   0  -1-19.5976 65.9071  42
   8   0  -1 49.0757 66.1186  20
   8   0   0 131.614 78.9119  42
   8   0   0 78.3133 76.5832  20
   8   0   1-14.2982 64.1142  20
   8   0   2 258.019 85.1819  20
   8   0   3 74.9855 62.1682  20
   8   0   3 9.68846 44.7882  19
   8   1 -10 184.577 71.1542  25
   8  -1 -10 310.309 86.8292  25
   8   1  -9 33.9175 65.9056  25
   8  -1  -9 142.512 82.3770  25
   8   1  -9 144.885 78.7042  56
   8   1  -8 561.573 133.093  25
   8  -1  -8 486.517 133.551  25
   8   1  -8 658.804 147.697  56
   8  -1  -8 879.162 157.972  56
   8   1  -7 81.3022 75.5890  25
   8  -1  -7 21.3365 82.8731  25
   8   1  -7 90.5991 84.2283  56
   8  -1  -7 82.1599 76.3860  56
   8   1  -6 387.607 127.910  25
   8  -1  -6 451.825 141.163  25
   8  -1  -6 412.077 135.227  44
   8   1  -6 434.310 138.455  56
   8  -1  -6 666.163 157.904  56
   8  -1  -5 240.297 114.895  44
   8   1  -5 119.242 89.1570  42
   8  -1  -5 147.488 100.246  42
   8   1  -5 48.5885 77.0790  56
   8  -1  -5 91.9689 89.3280  56
   8   1  -5 39.7598 89.1847  25
   8  -1  -5 127.245 95.1353  25
   8  -1  -4 1142.69 200.824  44
   8   1  -4 756.078 156.416  42
   8  -1  -4 1012.84 189.797  42
   8   1  -4 987.770 189.829  56
   8  -1  -4 807.730 179.006  56
   8   1  -4 1009.51 177.121  25
   8  -1  -4 783.632 170.030  25
   8  -1  -3 66.9803 93.7058  44
   8   1  -3 139.330 80.5174  42
   8  -1  -3 141.122 84.6247  42
   8   1  -3 86.9682 77.1446  56
   8  -1  -3 89.5574 93.9681  56
   8  -1  -3 301.633 121.438  25
   8  -1  -2 1470.15 220.395  44
   8   1  -2 1352.18 205.740  42
   8  -1  -2 1699.58 223.653  42
   8   1  -2 1488.69 201.460  20
   8  -1  -1 243.376 109.204  44
   8   1  -1 316.081 108.660  42
   8  -1  -1 262.124 98.6327  42
   8  -1  -1 185.139 86.6885  20
   8   1  -1 172.410 92.8884  20
   8  -1   0 790.510 148.542  42
   8  -1   0 773.432 144.640  20
   8   1   0 571.057 131.945  20
   8  -1   1 95.1479 66.5466  42
   8  -1   1 109.482 78.2518  20
   8   1   1 29.3579 71.7557  20
   8  -1   2 578.005 112.886  42
   8  -1   2 722.970 122.091  20
   8   1   2 525.512 107.315  20
   8  -1   3 828.499 116.088  20
   8   1   3 953.006 118.941  20
   8  -1   3 731.552 103.838  19
   8  -2 -10 122.710 61.6031  25
  -8  -2  10 120.759 56.4745  16
   8  -2  -9 1085.96 165.918  25
   8   2  -9 1207.15 172.297  56
   8  -2  -8 275.101 99.0688  25
   8   2  -8 531.695 137.883  56
  -8  -2   7 1917.44 193.018  49
   8   2  -7 2422.62 288.096  56
   8  -2  -7 2660.16 275.793  56
   8  -2  -7 1865.04 247.178  25
  -8  -2   6 2925.80 248.764  49
   8  -2  -6 3752.55 341.840  44
   8   2  -6 3901.85 387.381  56
   8  -2  -6 3648.68 335.878  56
   8  -2  -6 3480.71 328.226  25
   8  -2  -5 3781.57 352.935  44
   8  -2  -5 3194.05 317.146  42
   8   2  -5 3202.42 344.695  56
   8  -2  -5 3011.22 321.844  56
   8  -2  -5 3154.35 311.252  25
   8  -2  -4 536.557 152.964  44
   8   2  -4 412.609 117.734  42
   8  -2  -4 465.930 127.064  42
   8   2  -4 510.549 145.391  56
   8  -2  -4 480.911 142.623  25
   8  -2  -3 6337.02 460.477  44
   8   2  -3 5728.87 410.751  42
   8  -2  -3 5383.45 406.310  42
   8  -2  -3 5575.81 412.901  25
   8  -2  -2 107.583 80.0386  44
   8   2  -2 114.234 76.9954  42
   8  -2  -2 55.3801 68.6812  42
   8   2  -2 126.682 88.4669  20
   8  -2  -1 4738.81 379.703  44
   8   2  -1 4423.74 362.856  42
   8  -2  -1 4918.88 358.233  42
   8  -2  -1 4081.89 307.605  20
   8   2  -1 4111.12 339.408  20
   8  -2   0 15.7279 49.9140  42
   8   2   0 115.417 82.6871  20
   8   2   1 1541.33 184.597  20
   8  -2   1 1063.76 157.038  20
   8  -2   2 44.2901 66.8653  20
   8   2   2 82.6225 59.1987  20
   8  -2   3 34.1923 50.7219  20
   8   2   3 60.4169 45.4000  20
   8  -3  -9-12.9103 52.1812  25
  -8  -3   9-8.94600 34.7397  49
   8  -3  -9-14.2706 61.9576  45
  -8  -3   9 9.56904 47.9722  16
   8   3  -9 47.5875 56.2313  56
   8  -3  -8 46.3942 71.4986  25
  -8  -3   8 64.9364 50.0520  49
   8   3  -8 81.0907 71.8854  56
  -8  -3   7 3008.87 244.399  49
   8  -3  -7 3372.13 297.045  25
  -8  -3   6 1680.22 189.196  49
   8  -3  -6 2313.41 276.585  44
   8   3  -6 2606.99 304.534  56
   8  -3  -6 2244.53 252.136  25
   8  -3  -5 7920.22 529.139  44
   8   3  -5 8663.56 546.325  57
   8   3  -5 8700.34 572.527  56
   8  -3  -5 7480.01 483.661  25
   8  -3  -4 3960.70 365.428  44
   8  -3  -4 3565.24 329.195  42
   8   3  -4 3923.42 371.929  57
   8  -3  -4 3992.59 338.369  25
   8  -3  -3 945.166 184.285  44
   8  -3  -3 831.870 156.218  42
   8   3  -3 857.961 175.994  57
   8  -3  -3 966.123 172.138  25
   8  -3  -2 827.130 175.422  44
   8   3  -2 626.564 134.689  42
   8  -3  -2 553.649 125.752  42
   8   3  -2 482.134 122.238  20
   8   3  -2 615.443 158.562  57
   8  -3  -1-39.7699 102.152  44
   8   3  -1 17.4301 55.2674  42
   8  -3  -1 116.781 87.2756  20
   8   3  -1-89.5476 92.0039  20
   8  -3   0 797.483 137.725  20
   8   3   0 783.028 148.929  20
   8  -3   1 150.923 75.9654  20
   8   3   1 111.938 73.6534  20
   8  -3   2 344.986 86.5844  20
   8   3   2 208.367 72.0277  20
   8  -3   3 82.1812 50.9902  20
  -8  -4   9 347.717 69.7753  49
   8  -4  -9 292.567 90.1803  45
  -8  -4   9 449.896 78.4309  16
   8   4  -9 448.095 104.248  56
  -8  -4   8 299.342 76.1850  49
   8  -4  -8 236.172 95.3113  45
   8   4  -8 416.695 120.313  56
   8  -4  -8 190.631 72.2641  25
  -8  -4   7 729.141 121.379  49
   8  -4  -7 1059.67 171.071  45
   8   4  -7 841.574 175.339  56
   8  -4  -7 981.940 148.913  25
  -8  -4   6 171.546 71.4804  49
   8  -4  -6 186.432 95.0755  45
   8  -4  -6 78.1593 102.814  44
   8   4  -6 143.813 78.1446  57
   8   4  -6 140.047 97.9800  56
   8  -4  -6 135.810 75.7505  25
   8  -4  -5 4715.81 396.147  44
   8   4  -5 5372.84 412.154  57
   8   4  -5 5587.95 432.935  56
   8  -4  -5 4656.70 344.156  25
   8  -4  -4 129.468 116.137  44
   8   4  -4 224.718 107.018  57
   8  -4  -4 246.073 97.4654  25
   8  -4  -3 2957.12 318.564  44
   8   4  -3 3282.92 337.317  57
   8  -4  -2-82.2286 124.099  44
   8   4  -2 36.9427 68.6755  20
   8   4  -2 42.4820 67.3483  57
   8  -4  -1 247.595 113.343  44
   8   4  -1 350.874 108.103  20
   8   4  -1 442.597 122.642  57
   8  -4   0 65.7925 69.5456  20
   8   4   0-93.4864 87.3401  20
   8  -4   1 69.8073 67.0819  20
   8   4   1 12.9188 56.0970  20
   8  -4   2 108.868 57.1532  20
   8   4   2 77.1133 44.6154  20
  -8  -5   8 1182.81 126.260  49
   8  -5  -8 869.951 133.784  45
   8   5  -8 1285.32 179.179  56
  -8  -5   7 199.915 64.5539  49
   8  -5  -7 206.168 81.6757  45
   8   5  -7 134.900 80.9792  56
  -8  -5   6 1402.62 156.911  49
   8  -5  -6 1316.21 176.117  45
   8   5  -6 2244.13 226.924  57
   8   5  -6 1968.38 242.400  56
  -8  -5   5 171.586 71.5832  49
   8  -5  -5 229.923 113.772  44
   8   5  -5 209.473 97.9615  57
   8  -5  -4 1344.33 216.653  44
   8   5  -4 1863.94 243.057  57
   8  -5  -3 530.456 153.319  44
   8   5  -3 592.135 144.978  57
   8  -5  -2 4297.04 352.813  44
   8   5  -2 5217.00 388.924  57
   8  -5  -1 542.489 135.276  44
   8   5  -1 472.893 116.653  20
   8   5  -1 790.159 140.187  57
   8  -5   0 1828.18 163.796  20
   8   5   0 1968.38 205.554  20
   8  -5   1 24.1322 43.2470  20
   8   5   1-32.8764 57.6217  20
  -8  -6   7 437.583 77.2901  49
   8  -6  -7 441.509 95.0251  45
   8   6  -7 477.795 107.098  56
  -8  -6   6 150.911 56.4410  49
   8  -6  -6 158.057 72.8172  45
  -8  -6   5 885.918 118.163  49
   8  -6  -5 1075.31 174.180  44
   8   6  -5 1271.04 178.782  57
   8  -6  -4 165.708 106.721  44
   8   6  -4 18.0430 63.9790  57
   8  -6  -3 132.004 88.7377  44
   8   6  -3 54.7146 70.8597  57
   8  -6  -2 1065.42 172.642  44
   8   6  -2 867.397 142.887  20
   8   6  -2 1225.04 177.181  57
   8   6  -1 27.3511 46.0020  20
   8   6  -1 13.3644 44.9557  57
   8   6   0 90.8708 52.5564  20
   8   7  -4 273.639 84.3220  57
   8   7  -3 566.787 111.693  57
   9   0  -6 276.823 96.2809  44
   9   0  -6 286.983 96.0755  25
   9   0  -5-17.4829 78.3947  44
   9   0  -4 602.050 138.125  44
   9   0  -3-35.7391 69.3952  44
   9   0  -3-16.3177 48.4009  42
   9   0  -2 2609.41 258.898  44
   9   0  -2 2628.48 250.839  42
   9   0  -1 14.1797 47.6881  42
   9   1  -7 205.617 81.4115  56
   9  -1  -7 179.775 74.5203  25
   9   1  -6 238.063 91.5646  44
   9  -1  -6 168.446 91.0441  44
   9   1  -6 280.809 96.5809  56
   9  -1  -6 244.507 85.8760  25
   9   1  -5 172.113 88.6117  44
   9  -1  -5 311.399 111.561  44
   9   1  -5 212.855 93.4509  56
   9   1  -4 109.385 81.7522  44
   9  -1  -4-17.9402 80.4490  44
   9   1  -4 63.8618 56.6031  42
   9   1  -3 17.8683 63.3458  44
   9  -1  -3 52.6232 62.1857  44
   9   1  -3 31.8561 47.2462  42
   9  -1  -3 15.7407 52.9409  42
   9   1  -2 16.1562 60.0972  44
   9  -1  -2-16.0470 89.9634  44
   9   1  -2 138.614 73.2740  42
   9  -1  -2 191.013 71.8213  42
   9   1  -1 128.230 67.8762  42
   9  -1  -1 169.229 71.5975  42
   9   2  -6 167.095 77.3008  56
   9  -2  -6 84.4003 72.3361  25
   9   2  -5 824.887 156.870  44
   9  -2  -5 512.880 127.071  44
   9   2  -5 758.394 140.692  56
   9   2  -4 17.6832 62.6871  44
   9  -2  -4-51.4358 103.503  44
   9   2  -3 831.311 159.471  44
   9  -2  -3 969.405 171.288  44
   9   2  -3 868.079 140.556  42
   9   2  -2-15.3574 51.6517  44
   9  -2  -2-91.1188 90.0856  44
   9   2  -2 14.0663 41.7249  42
   9  -2  -2-25.6802 49.8663  42
  -9  -3   5 206.497 57.9469  49
   9   3  -5 225.707 86.1757  44
   9  -3  -5 164.292 85.5394  44
  -9  -3   4 99.2418 46.4108  49
   9  -3  -4 47.3202 79.1095  44
   9  -3  -3-45.9026 89.1343  44
   0   0   0    0.00    0.00   0
TITL exp_99_Akmal_6-Br-DOV in P2(1)/c
REM P2(1)/c (#14 in standard setting)
CELL 1.54184   7.567608  11.496583  12.105209  90.0000 105.5797  90.0000
ZERR    4.00   0.000121   0.000140   0.000194   0.0000   0.0017   0.0000
LATT  1
SYMM -x, y+1/2,-z+1/2
SFAC C H N O
UNIT 44.00 40.00 4.00 4.00
TREF
HKLF 4
END
;
_shelx_hkl_checksum     98650
_shelx_res_file
;
TITL exp_99_akmal_6-br-dov_a.res in P2(1)/c
    1.res
    created by SHELXL-2018/3 at 12:59:49 on 12-Jun-2022
REM Old TITL
REM SHELXT solution in P2(1)/c: R1 0.200, Rweak 0.019, Alpha 0.041
REM <I/s> 1.211 for 38 systematic absences, Orientation as input
REM Formula found by SHELXT: C11 N2 O Br
CELL 1.54184 7.5654 11.4972 12.1025 90 105.583 90
ZERR 4 0.0003 0.0002 0.0003 0 0.003 0
LATT 1
SYMM -X,0.5+Y,0.5-Z
SFAC C H N O Br
UNIT 44 36 8 4 4
TEMP 23
SIZE 0.10 0.10 0.45
L.S. 2 0 0
PLAN  10
CONF
BOND
list 4
acta
fmap 2 53
MORE -1
BOND $H
REM <olex2.extras>
REM <HklSrc "%.\\exp_99_Akmal_6-Br-DOV.hkl">
REM </olex2.extras>
WGHT    0.045900    0.663600
EXTI    0.004463
FVAR       6.69238
BR    5    0.907375    0.858454    0.514099    11.00000    0.09401    0.03406 =
         0.10198    0.00799    0.02351   -0.00671
O     4    0.602375    0.462121    0.287854    11.00000    0.11045    0.05529 =
         0.03454    0.00636    0.00073    0.00195
C1    1    0.552502    0.229058    0.347393    11.00000    0.06510    0.04889 =
         0.04016   -0.01300    0.00890   -0.00448
AFIX  23
H1A   2    0.615715    0.217862    0.288281    11.00000   -1.20000
H1B   2    0.424182    0.245293    0.311148    11.00000   -1.20000
AFIX   0
C2    1    0.572531    0.123795    0.423386    11.00000    0.09001    0.04776 =
         0.05186   -0.01190    0.01208   -0.01791
AFIX  23
H2A   2    0.660804    0.070068    0.406688    11.00000   -1.20000
H2B   2    0.455714    0.084094    0.411100    11.00000   -1.20000
AFIX   0
C3    1    0.638460    0.166535    0.546711    11.00000    0.08818    0.04011 =
         0.04323   -0.00265    0.01715   -0.01705
AFIX  23
H3A   2    0.541287    0.160567    0.584874    11.00000   -1.20000
H3B   2    0.742854    0.121317    0.589288    11.00000   -1.20000
AFIX   0
C3A   1    0.691562    0.290689    0.538066    11.00000    0.05722    0.03646 =
         0.03467    0.00041    0.01212   -0.00381
N4    3    0.772605    0.356752    0.622616    11.00000    0.07683    0.03745 =
         0.03379   -0.00080    0.00990   -0.00956
C4A   1    0.802733    0.471020    0.594341    11.00000    0.05475    0.03379 =
         0.03769    0.00001    0.01098   -0.00185
C5    1    0.893675    0.547102    0.682029    11.00000    0.08073    0.04201 =
         0.04123   -0.00259    0.00467   -0.00818
AFIX  43
H5    2    0.932797    0.519968    0.757050    11.00000   -1.20000
AFIX   0
C6    1    0.925836    0.661030    0.658821    11.00000    0.06569    0.04106 =
         0.05568   -0.00971    0.01003   -0.00726
AFIX  43
H6    2    0.986151    0.710837    0.717397    11.00000   -1.20000
AFIX   0
C7    1    0.866725    0.700488    0.546411    11.00000    0.05296    0.03152 =
         0.06377    0.00189    0.01767    0.00036
C8    1    0.779283    0.628631    0.458194    11.00000    0.05952    0.03854 =
         0.04761    0.00855    0.01417    0.00585
AFIX  43
H8    2    0.742035    0.656476    0.383367    11.00000   -1.20000
AFIX   0
C8A   1    0.747127    0.513521    0.482266    11.00000    0.04732    0.03625 =
         0.03752    0.00114    0.01156    0.00416
C9    1    0.656024    0.435486    0.388670    11.00000    0.05710    0.04071 =
         0.03539    0.00269    0.00902    0.00601
N10   3    0.636822    0.324058    0.425220    11.00000    0.05153    0.03734 =
         0.03165   -0.00333    0.00935   -0.00167
HKLF 4
REM  exp_99_akmal_6-br-dov_a.res in P2(1)/c
REM wR2 = 0.0994, GooF = S = 1.082, Restrained GooF = 1.082 for all data
REM R1 = 0.0357 for 1770 Fo > 4sig(Fo) and 0.0382 for all 1959 data
REM 137 parameters refined using 0 restraints
END
WGHT      0.0459      0.6636
REM Highest difference peak  0.608,  deepest hole -0.556,  1-sigma level  0.063
Q1    1   0.8290  0.8626  0.5560  11.00000  0.05    0.61
Q2    1   0.8569  0.8379  0.4452  11.00000  0.05    0.53
Q3    1   0.7689  0.4994  0.5324  11.00000  0.05    0.24
Q4    1   1.0481  0.8541  0.4584  11.00000  0.05    0.23
Q5    1   0.5350  0.0554  0.4042  11.00000  0.05    0.23
Q6    1   0.5936  0.1398  0.4777  11.00000  0.05    0.22
Q7    1   0.6914  0.4762  0.4436  11.00000  0.05    0.22
Q8    1   0.6514  0.3145  0.4838  11.00000  0.05    0.21
Q9    1   0.7551  0.8536  0.4788  11.00000  0.05    0.21
Q10   1   0.9577  0.5071  0.9220  11.00000  0.05    0.21
;
_shelx_res_checksum     45640
