# Supplementary material for: Crystal structure, Hirshfeld surface analysis and DFT calculations of 7-bromo-2,3-di­hydro­pyrrolo[2,1-b]quinazolin-9(1H)-one
Source: Acta Crystallogr E Crystallogr Commun. 2022 Aug 9;78(Pt 9):885–9. doi: 10.1107/S2056989022007800 (PMC9443803; doi:10.1107/S2056989022007800)
Supplement: Supplementary file 2 [file e-78-00885-Isup3.hkl]

data_I                                                                          
_shelx_title ' exp_99_akmal_6-br-dov_a.res in P2(1)/c'                          
_shelx_refln_list_code          4                                               
_shelx_F_calc_maximum      189.37                                               
_exptl_crystal_F_000       528.00                                               
_reflns_d_resolution_high  0.8130                                               
                                                                                
loop_                                                                           
 _space_group_symop_operation_xyz                                               
 'x, y, z'                                                                      
 '-x, y+1/2, -z+1/2'                                                            
 '-x, -y, -z'                                                                   
 'x, -y-1/2, z-1/2'                                                             
                                                                                
_cell_length_a     7.5654                                                       
_cell_length_b    11.4972                                                       
_cell_length_c    12.1025                                                       
_cell_angle_alpha  90.000                                                       
_cell_angle_beta  105.583                                                       
_cell_angle_gamma  90.000                                                       
                                                                                
_shelx_F_squared_multiplier     1.000                                           
                                                                                
loop_                                                                           
 _refln_index_h                                                                 
 _refln_index_k                                                                 
 _refln_index_l                                                                 
 _refln_F_squared_calc                                                          
 _refln_F_squared_meas                                                          
 _refln_F_squared_sigma                                                         
 _refln_observed_status                                                         
   1   0   0       2455.11       2426.11        29.43 o                         
   2   0   0          9.63         30.96         1.58 o                         
   3   0   0         10.46         23.31         1.33 o                         
   4   0   0       3241.68       3273.24       132.70 o                         
   5   0   0        701.88        702.89        11.30 o                         
   6   0   0        823.12        810.71        15.19 o                         
   7   0   0        223.69        218.66        12.54 o                         
   8   0   0          1.27          2.33         1.23 o                         
   1   1   0          5.29          5.68         0.35 o                         
   2   1   0      30677.18      29111.66       343.80 o                         
   3   1   0       2885.84       2697.28        42.40 o                         
   4   1   0       1301.19       1176.93        16.52 o                         
   5   1   0        118.73        101.56         2.12 o                         
   6   1   0         91.35         94.84         2.59 o                         
   7   1   0        158.71        161.76         7.41 o                         
   8   1   0         12.46         16.00         1.82 o                         
   0   2   0        889.28        847.07        12.53 o                         
   1   2   0         37.77         44.49         1.12 o                         
   2   2   0        903.90        850.26        12.78 o                         
   3   2   0         13.27         15.06         0.85 o                         
   4   2   0        143.39        174.53         6.11 o                         
   5   2   0        195.29        206.02         3.28 o                         
   6   2   0          0.14          0.96         0.59 o                         
   7   2   0          2.03          1.56         0.77 o                         
   8   2   0          3.18          1.19         1.11 o                         
   1   3   0        255.92        251.33         4.62 o                         
   2   3   0       2881.83       2798.10        37.17 o                         
   3   3   0        640.34        571.84        11.89 o                         
   4   3   0        484.41        475.28         9.48 o                         
   5   3   0        126.74        117.29         2.69 o                         
   6   3   0         91.95         93.05         2.71 o                         
   7   3   0         21.78         25.86         1.92 o                         
   8   3   0         14.90         17.66         2.26 o                         
   0   4   0       9095.17       8543.64       172.96 o                         
   1   4   0       5995.21       5678.98        66.45 o                         
   2   4   0        515.66        404.03         9.68 o                         
   3   4   0         81.29         87.77         3.43 o                         
   4   4   0        765.87        865.10        19.52 o                         
   5   4   0        526.23        530.54         8.62 o                         
   6   4   0        342.05        330.79         8.40 o                         
   7   4   0        149.49        147.78         6.15 o                         
   8   4   0          0.09         -0.11         1.78 o                         
   1   5   0       2349.80       2369.11        48.80 o                         
   2   5   0       4047.04       4030.30        76.41 o                         
   3   5   0       3690.96       3539.02       143.87 o                         
   4   5   0        848.44        782.36         9.97 o                         
   5   5   0         81.81         79.22         2.77 o                         
   6   5   0         17.59         24.09         1.69 o                         
   7   5   0          6.33          5.80         0.99 o                         
   8   5   0         40.29         42.11         2.86 o                         
   0   6   0       7598.67       8631.02       135.93 o                         
   1   6   0       2230.75       2426.29        41.23 o                         
   2   6   0          1.78          2.16         0.77 o                         
   3   6   0          0.15          0.41         0.48 o                         
   4   6   0        223.91        240.64         4.45 o                         
   5   6   0        119.09        115.30         3.52 o                         
   6   6   0        185.59        184.00         4.69 o                         
   7   6   0         99.54        104.23         3.33 o                         
   8   6   0          2.68          2.03         1.17 o                         
   1   7   0        308.56        315.42         6.44 o                         
   2   7   0        490.79        539.03        16.68 o                         
   3   7   0          6.80         10.43         0.95 o                         
   4   7   0         22.66         24.49         1.66 o                         
   5   7   0        158.47        154.45         4.73 o                         
   6   7   0         86.34         83.81         2.94 o                         
   7   7   0          2.41          1.64         1.01 o                         
   0   8   0       1250.09       1411.30       114.74 o                         
   1   8   0       1052.17       1056.66        11.50 o                         
   2   8   0         41.18         31.46         1.56 o                         
   3   8   0        405.37        406.87         7.63 o                         
   4   8   0         38.14         31.86         2.34 o                         
   5   8   0         67.71         70.24         3.30 o                         
   6   8   0        272.93        273.27         6.22 o                         
   7   8   0          1.67          1.93         0.90 o                         
   1   9   0        682.25        703.97        14.87 o                         
   2   9   0       1346.55       1426.27        15.46 o                         
   3   9   0       1072.39       1078.05        21.35 o                         
   4   9   0       1021.19       1031.04        22.48 o                         
   5   9   0         13.44         13.01         1.50 o                         
   6   9   0          5.70          6.78         1.11 o                         
   0  10   0       2624.93       2788.88        85.05 o                         
   1  10   0       1013.95        997.58        21.35 o                         
   2  10   0        292.71        303.15         8.39 o                         
   3  10   0         16.01         23.46         2.25 o                         
   4  10   0        197.99        209.96         9.55 o                         
   5  10   0        114.64        114.65         3.92 o                         
   6  10   0        101.33         91.90         3.85 o                         
   1  11   0          2.21          9.92         4.02 o                         
   2  11   0        125.77        141.22         5.02 o                         
   3  11   0        170.59        170.38         6.89 o                         
   4  11   0         47.12         49.37         2.87 o                         
   5  11   0         44.58         42.17         4.05 o                         
   0  12   0        364.49        362.19        16.78 o                         
   1  12   0         85.85         74.77         4.55 o                         
   2  12   0          2.61          3.37         0.80 o                         
   3  12   0        102.67        100.30         4.45 o                         
   4  12   0         21.70         25.04         1.46 o                         
   1  13   0        162.23        152.68         4.24 o                         
   2  13   0        464.73        437.58        11.82 o                         
   3  13   0        375.42        339.58         9.07 o                         
   0  14   0        524.24        491.52        16.76 o                         
  -9   1   1          3.59          3.31         1.10 o                         
  -8   1   1          7.22          5.18         0.98 o                         
  -7   1   1          4.04          3.89         0.94 o                         
  -6   1   1        203.14        207.23         3.98 o                         
  -5   1   1        399.20        373.08         5.95 o                         
  -4   1   1       1091.50       1150.92        34.85 o                         
  -3   1   1        161.91        178.56         4.06 o                         
  -2   1   1      18315.15      18197.96       162.44 o                         
  -1   1   1       1399.58       1385.42        18.15 o                         
   0   1   1        133.65        159.18         2.40 o                         
   1   1   1       1280.71       1288.58        12.57 o                         
   2   1   1        625.82        575.34         6.37 o                         
   3   1   1          2.46          1.81         0.36 o                         
   4   1   1        662.21        642.26        14.72 o                         
   5   1   1        855.74        819.27        23.25 o                         
   6   1   1         56.80         52.56         2.68 o                         
   7   1   1          0.44          0.19         1.13 o                         
   8   1   1          3.25          1.73         0.92 o                         
  -8   2   1         87.75         99.27         3.47 o                         
  -7   2   1         35.85         43.16         2.06 o                         
  -6   2   1         56.48         61.88         1.93 o                         
  -5   2   1          9.16          4.68         0.52 o                         
  -4   2   1       4350.05       4299.34        60.46 o                         
  -3   2   1       1421.09       1266.75        19.35 o                         
  -2   2   1       2662.04       2456.20        22.23 o                         
  -1   2   1       2581.44       2657.10        22.82 o                         
   0   2   1        124.69        120.77         2.89 o                         
   1   2   1       2861.76       2876.40        38.89 o                         
   2   2   1       6628.19       6464.09        78.76 o                         
   3   2   1       5020.67       4738.12        86.21 o                         
   4   2   1        606.98        493.62        10.43 o                         
   5   2   1         21.30         30.53         1.72 o                         
   6   2   1          0.09          1.08         0.62 o                         
   7   2   1         61.90         69.52         3.95 o                         
   8   2   1         28.82         29.22         5.33 o                         
  -8   3   1          0.00          0.13         0.86 o                         
  -7   3   1         23.32         23.70         1.72 o                         
  -6   3   1        554.22        581.36        11.27 o                         
  -5   3   1        352.76        348.10         5.44 o                         
  -4   3   1        988.44       1043.50        20.20 o                         
  -3   3   1         57.16         70.48         2.94 o                         
  -2   3   1        819.09        724.17         9.32 o                         
  -1   3   1       3723.59       3550.35        55.69 o                         
   0   3   1       9087.48       8512.21        80.91 o                         
   1   3   1       1791.17       1676.72        17.24 o                         
   2   3   1       3302.58       3012.45        42.14 o                         
   3   3   1        263.85        281.45         8.34 o                         
   4   3   1        343.66        377.09        10.77 o                         
   5   3   1        855.83        857.20        13.08 o                         
   6   3   1        316.03        297.67         7.10 o                         
   7   3   1         18.18         17.00         1.77 o                         
   8   3   1          4.89          2.93         1.18 o                         
  -8   4   1          6.44          7.83         1.47 o                         
  -7   4   1         12.13         10.18         1.25 o                         
  -6   4   1         11.04         15.43         1.27 o                         
  -5   4   1         45.03         47.35         1.83 o                         
  -4   4   1        439.42        442.64        10.99 o                         
  -3   4   1        163.94        161.03         5.00 o                         
  -2   4   1        424.95        375.66         6.79 o                         
  -1   4   1          2.22          2.75         0.41 o                         
   0   4   1        550.67        579.66        15.08 o                         
   1   4   1        914.04        976.75        12.79 o                         
   2   4   1        329.83        344.48         8.80 o                         
   3   4   1         90.36         88.53         3.34 o                         
   4   4   1        646.74        609.39         7.71 o                         
   5   4   1         63.75         62.86         2.43 o                         
   6   4   1          0.59          0.49         0.66 o                         
   7   4   1         35.72         30.60         3.25 o                         
   8   4   1          1.93          0.87         0.96 o                         
  -8   5   1         10.08         13.72         2.05 o                         
  -7   5   1          0.32          0.79         0.73 o                         
  -6   5   1          2.21          2.96         0.85 o                         
  -5   5   1        213.01        210.73         4.68 o                         
  -4   5   1        297.65        288.53         5.66 o                         
  -3   5   1         29.82         28.55         2.07 o                         
  -2   5   1        480.27        613.91        14.53 o                         
  -1   5   1        178.38        152.19         5.46 o                         
   0   5   1       3973.48       4250.35        58.91 o                         
   1   5   1        647.98        685.72        10.31 o                         
   2   5   1         96.93         75.36         2.48 o                         
   3   5   1          1.64          0.80         0.64 o                         
   4   5   1        147.79        158.57         3.48 o                         
   5   5   1        111.10        120.44         3.57 o                         
   6   5   1         35.73         38.57         2.40 o                         
   7   5   1         15.85         14.69         1.87 o                         
   8   5   1          0.08         -0.01         0.77 o                         
  -8   6   1          0.14          0.45         0.72 o                         
  -7   6   1        198.91        192.13         6.39 o                         
  -6   6   1        261.93        284.58         6.51 o                         
  -5   6   1         20.06         18.86         1.37 o                         
  -4   6   1        115.84         90.60         3.56 o                         
  -3   6   1       2431.57       2288.42        34.06 o                         
  -2   6   1       5582.23       5653.33        95.65 o                         
  -1   6   1        512.06        471.02        11.30 o                         
   0   6   1       1190.64       1367.76        34.41 o                         
   1   6   1        291.57        292.56         6.31 o                         
   2   6   1       4484.21       4679.25        66.82 o                         
   3   6   1       1758.83       1696.15        33.55 o                         
   4   6   1        898.87        885.11        11.18 o                         
   5   6   1         31.86         33.36         2.30 o                         
   6   6   1         48.47         50.19         2.70 o                         
   7   6   1        102.58        115.67         4.00 o                         
  -7   7   1          1.07          0.99         0.70 o                         
  -6   7   1          4.48          6.15         1.13 o                         
  -5   7   1       1058.02       1031.12        17.84 o                         
  -4   7   1       1782.65       1812.81        28.77 o                         
  -3   7   1         22.87         24.79         1.54 o                         
  -2   7   1        786.18        785.85        18.22 o                         
  -1   7   1       2561.44       2601.41        38.59 o                         
   0   7   1       4819.86       5073.86       117.75 o                         
   1   7   1       2395.97       2464.05        32.85 o                         
   2   7   1       1222.44       1171.20        17.57 o                         
   3   7   1         66.33         65.44         2.27 o                         
   4   7   1       1350.92       1423.41        23.68 o                         
   5   7   1        945.70        944.64        26.09 o                         
   6   7   1        102.43         97.72         3.87 o                         
   7   7   1          5.23          6.17         1.10 o                         
  -7   8   1         24.58         25.86         2.10 o                         
  -6   8   1          4.74          2.73         1.01 o                         
  -5   8   1         36.05         32.94         2.33 o                         
  -4   8   1        214.48        217.11         5.52 o                         
  -3   8   1        701.47        697.45        10.93 o                         
  -2   8   1        772.43        832.84        12.27 o                         
  -1   8   1       1206.79       1301.45        15.27 o                         
   0   8   1        151.54        157.13         6.59 o                         
   1   8   1        164.01        191.76         5.08 o                         
   2   8   1       2393.63       2335.80        37.96 o                         
   3   8   1       1486.64       1494.33        22.56 o                         
   4   8   1          3.91          5.58         1.56 o                         
   5   8   1          0.83          0.66         0.86 o                         
   6   8   1          4.18          5.88         1.18 o                         
   7   8   1          9.84          6.66         1.60 o                         
  -7   9   1          2.79          2.09         1.13 o                         
  -6   9   1         10.27         10.08         1.35 o                         
  -5   9   1          4.06          6.69         1.17 o                         
  -4   9   1         82.20         76.52         4.74 o                         
  -3   9   1          0.71          1.23         0.66 o                         
  -2   9   1        176.15        191.13         3.89 o                         
  -1   9   1         49.56         54.67         2.49 o                         
   0   9   1         19.84         31.68         2.93 o                         
   1   9   1        187.15        208.21         4.35 o                         
   2   9   1        535.22        525.67         8.22 o                         
   3   9   1         25.93         19.94         2.12 o                         
   4   9   1          8.90         11.52         1.90 o                         
   5   9   1         41.79         39.07         2.78 o                         
   6   9   1          3.88          3.56         0.81 o                         
  -6  10   1         24.52         22.39         1.47 o                         
  -5  10   1          4.95          3.44         0.97 o                         
  -4  10   1         71.81         72.61         3.54 o                         
  -3  10   1        178.46        178.89         5.53 o                         
  -2  10   1        540.60        532.87        14.13 o                         
  -1  10   1         71.32         76.64         5.75 o                         
   0  10   1        267.47        287.26        10.66 o                         
   1  10   1        100.71         92.97         3.53 o                         
   2  10   1        675.95        711.38        24.04 o                         
   3  10   1        196.29        199.23         6.71 o                         
   4  10   1        102.91        100.30         4.53 o                         
   5  10   1          7.62          7.37         1.12 o                         
   6  10   1          8.92         10.61         1.13 o                         
  -5  11   1        208.14        209.78         5.66 o                         
  -4  11   1        370.06        387.71        10.41 o                         
  -3  11   1         29.19         31.68         2.86 o                         
  -2  11   1        259.93        244.53         6.30 o                         
  -1  11   1        766.08        730.68        14.71 o                         
   0  11   1       1152.38       1207.27        29.38 o                         
   1  11   1        449.15        456.49        18.48 o                         
   2  11   1        325.75        333.21         8.06 o                         
   3  11   1          5.39          7.95         1.79 o                         
   4  11   1        153.28        160.14         5.19 o                         
   5  11   1        233.42        238.33         6.72 o                         
  -4  12   1        223.01        207.42         5.85 o                         
  -3  12   1        290.31        286.14        11.33 o                         
  -2  12   1        695.24        740.13        16.24 o                         
  -1  12   1        307.56        300.85        10.30 o                         
   0  12   1         14.09         16.23         1.85 o                         
   1  12   1        390.83        381.89         8.45 o                         
   2  12   1        476.13        509.89        14.35 o                         
   3  12   1        361.89        353.15         9.64 o                         
   4  12   1        156.40        154.82         6.33 o                         
  -3  13   1          2.55          3.52         1.01 o                         
  -2  13   1         11.23         11.00         1.17 o                         
  -1  13   1        165.07        167.81         4.51 o                         
   0  13   1        323.29        332.96        10.04 o                         
   1  13   1        157.47        158.05         4.27 o                         
   2  13   1         57.66         54.39         2.63 o                         
   3  13   1          5.83          4.01         0.59 o                         
  -1  14   1          7.37          7.03         1.35 o                         
   0  14   1          0.27          0.33         0.36 o                         
  -9   0   2         54.11         58.52         4.02 o                         
  -8   0   2         13.47         15.21         3.35 o                         
  -7   0   2         52.18         57.37         3.60 o                         
  -6   0   2        241.23        272.82         6.30 o                         
  -5   0   2       1760.88       1599.82        30.14 o                         
  -4   0   2       2054.52       2147.21        86.38 o                         
  -3   0   2          9.35          8.18         1.07 o                         
  -2   0   2      18445.74      18647.55       288.09 o                         
  -1   0   2       2637.00       2580.92        31.26 o                         
   0   0   2      35859.95      40050.09       756.50 o                         
   1   0   2       9769.49       9256.75       128.90 o                         
   2   0   2       4682.89       4505.33        55.26 o                         
   3   0   2        145.97        163.72         5.76 o                         
   4   0   2        149.89        142.19         8.87 o                         
   5   0   2        555.27        532.00        16.91 o                         
   6   0   2        218.99        185.79         8.29 o                         
   7   0   2         94.47         86.58         5.37 o                         
   8   0   2          3.18          5.76         1.90 o                         
  -9   1   2          0.72          1.87         1.06 o                         
  -8   1   2         28.85         33.62         2.37 o                         
  -7   1   2        122.77        131.77         3.98 o                         
  -6   1   2        169.16        185.19         3.97 o                         
  -5   1   2          9.09          8.14         0.64 o                         
  -4   1   2        290.88        334.69         9.68 o                         
  -3   1   2       2749.58       2601.11        37.20 o                         
  -2   1   2      27508.35      26683.94       481.99 o                         
  -1   1   2        673.42        740.59         7.16 o                         
   0   1   2       3248.81       3352.52        32.26 o                         
   1   1   2       1186.78       1242.78        14.41 o                         
   2   1   2       1671.60       1679.53        18.19 o                         
   3   1   2       1598.64       1498.67        20.37 o                         
   4   1   2       1186.41       1012.98        19.65 o                         
   5   1   2        273.72        253.04         6.02 o                         
   6   1   2         11.24         13.73         1.62 o                         
   7   1   2         68.55         71.50         3.92 o                         
   8   1   2         12.70         13.65         1.46 o                         
  -9   2   2          0.07         -0.45         0.58 o                         
  -8   2   2          2.16          2.20         0.87 o                         
  -7   2   2          1.57          0.98         0.69 o                         
  -6   2   2          1.29          1.67         0.57 o                         
  -5   2   2         57.69         56.62         1.74 o                         
  -4   2   2       2553.58       2665.18        54.68 o                         
  -3   2   2         97.14        111.18         4.57 o                         
  -2   2   2        715.10        757.28        13.94 o                         
  -1   2   2          0.92          2.62         0.31 o                         
   0   2   2       3206.29       3394.65        37.96 o                         
   1   2   2        421.48        448.02        12.04 o                         
   2   2   2         19.84         22.46         1.01 o                         
   3   2   2         77.06         92.09         7.68 o                         
   4   2   2        187.05        204.16         6.57 o                         
   5   2   2        145.54        127.77         4.69 o                         
   6   2   2          0.06          1.97         0.99 o                         
   7   2   2          5.27          6.18         1.35 o                         
   8   2   2          1.00          1.44         0.99 o                         
  -8   3   2         12.12         13.69         1.39 o                         
  -7   3   2         42.74         47.30         2.60 o                         
  -6   3   2          0.15          1.10         0.57 o                         
  -5   3   2         23.59         28.20         1.43 o                         
  -4   3   2          0.92          2.46         1.10 o                         
  -3   3   2       1475.21       1378.37        21.87 o                         
  -2   3   2        887.29        833.91         9.98 o                         
  -1   3   2       1067.64       1071.70        10.70 o                         
   0   3   2        115.46        122.92         2.38 o                         
   1   3   2       1124.90       1123.50        12.73 o                         
   2   3   2         11.31          5.02         0.64 o                         
   3   3   2         12.47         24.99         1.61 o                         
   4   3   2        899.69        896.05        19.57 o                         
   5   3   2        147.06        139.24         6.04 o                         
   6   3   2          0.38          0.66         0.72 o                         
   7   3   2         11.93         11.88         1.31 o                         
   8   3   2          4.47          6.25         1.53 o                         
  -8   4   2          0.73          0.30         1.00 o                         
  -7   4   2         41.07         44.50         2.66 o                         
  -6   4   2        268.32        276.55         5.92 o                         
  -5   4   2        891.77        923.43        16.75 o                         
  -4   4   2       2330.40       2433.20        86.16 o                         
  -3   4   2        502.33        524.30        11.47 o                         
  -2   4   2       1239.91       1297.64        31.42 o                         
  -1   4   2       1427.01       1349.55        15.34 o                         
   0   4   2      11742.67      11433.21       166.23 o                         
   1   4   2       2789.59       2845.49        32.64 o                         
   2   4   2       2193.97       2181.66        31.90 o                         
   3   4   2          0.00          1.26         0.65 o                         
   4   4   2        630.06        648.50        11.99 o                         
   5   4   2         59.52         60.28         2.09 o                         
   6   4   2        253.14        238.51         5.54 o                         
   7   4   2         71.27         61.51         3.64 o                         
   8   4   2          3.03          2.03         0.79 o                         
  -8   5   2         83.47        106.30        10.28 o                         
  -7   5   2         73.38         69.03         4.40 o                         
  -6   5   2        113.93        123.35         4.35 o                         
  -5   5   2          3.56          2.39         0.69 o                         
  -4   5   2        717.82        669.37        13.75 o                         
  -3   5   2       1521.54       1415.07        26.32 o                         
  -2   5   2      11861.35      12173.79       177.98 o                         
  -1   5   2       3765.70       3835.62        48.36 o                         
   0   5   2        202.08        261.31         6.79 o                         
   1   5   2         75.32         77.46         3.16 o                         
   2   5   2       4938.90       5070.37        70.99 o                         
   3   5   2       1187.50       1124.84        17.53 o                         
   4   5   2        997.76        957.75        13.27 o                         
   5   5   2         85.42         73.76         3.03 o                         
   6   5   2         17.04         18.99         1.87 o                         
   7   5   2         15.96         15.78         1.73 o                         
  -8   6   2         23.63         23.38         2.09 o                         
  -7   6   2         54.36         44.61         4.74 o                         
  -6   6   2        146.64        151.11         6.13 o                         
  -5   6   2        284.62        305.48         6.70 o                         
  -4   6   2        314.76        323.83         6.88 o                         
  -3   6   2         82.83        102.27         3.80 o                         
  -2   6   2          9.86         19.93         1.92 o                         
  -1   6   2         83.23         54.40         2.48 o                         
   0   6   2       4419.46       4849.58        62.59 o                         
   1   6   2       1752.10       1828.24        27.12 o                         
   2   6   2        221.58        225.03         6.86 o                         
   3   6   2         28.64         23.02         1.33 o                         
   4   6   2        127.34        131.25         3.49 o                         
   5   6   2         41.35         36.34         2.50 o                         
   6   6   2         44.46         39.26         1.94 o                         
   7   6   2          6.48          7.19         1.25 o                         
  -7   7   2          7.26          4.44         1.00 o                         
  -6   7   2          4.53          4.67         1.08 o                         
  -5   7   2          0.92          0.69         0.85 o                         
  -4   7   2        137.81        126.56         3.96 o                         
  -3   7   2         55.80         60.81         2.22 o                         
  -2   7   2         29.80         15.43         1.19 o                         
  -1   7   2          8.89          9.63         1.03 o                         
   0   7   2         21.83         31.07         1.88 o                         
   1   7   2        180.76        195.95         4.04 o                         
   2   7   2         42.53         38.87         1.73 o                         
   3   7   2        103.09        117.18         3.96 o                         
   4   7   2          9.41          7.89         1.25 o                         
   5   7   2         82.73         87.51         3.25 o                         
   6   7   2          0.62          0.15         0.60 o                         
   7   7   2          1.45          2.23         0.82 o                         
  -7   8   2          8.85          9.13         1.20 o                         
  -6   8   2        389.90        378.74         9.55 o                         
  -5   8   2         66.38         59.69         2.78 o                         
  -4   8   2        237.72        240.64         6.44 o                         
  -3   8   2        159.46        152.88         5.75 o                         
  -2   8   2        103.39         90.76         4.99 o                         
  -1   8   2        755.95        753.72        11.55 o                         
   0   8   2       1707.44       1791.87        44.74 o                         
   1   8   2       1444.08       1511.35        20.79 o                         
   2   8   2         13.82         12.15         1.57 o                         
   3   8   2        147.06        147.80         4.82 o                         
   4   8   2          4.20          3.21         1.11 o                         
   5   8   2        187.29        196.91         8.44 o                         
   6   8   2         59.60         69.03         2.76 o                         
  -7   9   2         23.83         28.18         2.40 o                         
  -6   9   2         38.14         36.39         2.50 o                         
  -5   9   2          3.18          3.59         0.87 o                         
  -4   9   2        228.08        219.57         6.68 o                         
  -3   9   2       1107.41       1056.35        16.88 o                         
  -2   9   2       2233.76       2290.90        29.64 o                         
  -1   9   2       1303.13       1359.98        18.83 o                         
   0   9   2          3.08          5.00         0.96 o                         
   1   9   2        892.58        923.50        14.22 o                         
   2   9   2         50.52         71.57         5.80 o                         
   3   9   2        526.57        536.77        11.95 o                         
   4   9   2        447.44        446.31        10.99 o                         
   5   9   2        154.37        148.39         6.12 o                         
   6   9   2          6.17          6.25         1.06 o                         
  -6  10   2        107.74        109.58         4.01 o                         
  -5  10   2        231.43        238.43         6.59 o                         
  -4  10   2        165.48        196.53         6.83 o                         
  -3  10   2         31.95         44.48         2.71 o                         
  -2  10   2         16.61         14.30         2.64 o                         
  -1  10   2        531.26        590.02        13.97 o                         
   0  10   2        540.21        558.68        12.64 o                         
   1  10   2       1140.12       1118.43        20.09 o                         
   2  10   2        565.53        566.92        12.58 o                         
   3  10   2          0.00          0.68         0.86 o                         
   4  10   2         38.38         39.56         2.30 o                         
   5  10   2         15.26         17.04         2.43 o                         
  -5  11   2         10.01          7.38         1.29 o                         
  -4  11   2         71.21         82.01         5.71 o                         
  -3  11   2        134.88        127.05         5.66 o                         
  -2  11   2         29.31         40.88         3.53 o                         
  -1  11   2          3.96          9.50         1.44 o                         
   0  11   2         42.72         36.86         2.13 o                         
   1  11   2          6.73          6.52         1.03 o                         
   2  11   2         91.44         91.87         3.84 o                         
   3  11   2         16.23         16.29         1.68 o                         
   4  11   2         22.51         14.08         1.69 o                         
   5  11   2         21.73         19.66         1.94 o                         
  -4  12   2         29.25         29.25         3.19 o                         
  -3  12   2         57.03         54.66         3.66 o                         
  -2  12   2         35.19         33.96         2.25 o                         
  -1  12   2         35.85         33.93         3.17 o                         
   0  12   2        107.55         98.97         4.29 o                         
   1  12   2        222.25        208.59         6.51 o                         
   2  12   2         15.65         21.61         1.98 o                         
   3  12   2         55.73         42.69         2.76 o                         
   4  12   2          0.09          0.65         0.49 o                         
  -3  13   2        240.42        223.10         7.04 o                         
  -2  13   2        480.42        466.52        10.18 o                         
  -1  13   2        254.02        234.41         7.02 o                         
   0  13   2         30.76         29.58         2.41 o                         
   1  13   2         77.40         75.79         2.73 o                         
   2  13   2        194.51        182.54         6.42 o                         
  -9   1   3          1.04          0.65         0.62 o                         
  -8   1   3          3.37          2.90         0.81 o                         
  -7   1   3         24.21         28.53         1.73 o                         
  -6   1   3        146.44        155.68         3.42 o                         
  -5   1   3        327.11        279.51         4.59 o                         
  -4   1   3       5037.62       5033.56        95.83 o                         
  -3   1   3        111.83        113.63         2.55 o                         
  -2   1   3       1226.90       1223.20        11.36 o                         
  -1   1   3       2394.96       2359.82        29.75 o                         
   0   1   3       9398.01       9685.86       130.64 o                         
   1   1   3       2833.28       2772.89        34.94 o                         
   2   1   3       1589.99       1533.06        20.54 o                         
   3   1   3         10.98          5.49         0.98 o                         
   4   1   3        128.70        133.07         5.11 o                         
   5   1   3        336.64        352.68         8.60 o                         
   6   1   3         75.62         74.78         3.52 o                         
   7   1   3         60.65         63.50         3.52 o                         
   8   1   3         18.60         18.71         1.45 o                         
  -9   2   3         13.90         19.82         2.01 o                         
  -8   2   3        105.12        128.36         4.70 o                         
  -7   2   3         75.97         87.74         3.59 o                         
  -6   2   3        857.54        887.59        11.63 o                         
  -5   2   3         79.06         74.48         1.99 o                         
  -4   2   3       4401.39       4379.53        61.98 o                         
  -3   2   3       3286.27       3096.06        38.65 o                         
  -2   2   3       8022.14       7848.70        87.66 o                         
  -1   2   3       2494.79       2440.88        35.34 o                         
   0   2   3       2241.52       2355.19        33.55 o                         
   1   2   3         10.54         11.86         0.76 o                         
   2   2   3       5555.72       5490.80        81.26 o                         
   3   2   3       7339.20       7450.61       105.18 o                         
   4   2   3        716.32        653.94        15.14 o                         
   5   2   3         44.73         32.92         2.14 o                         
   6   2   3          1.23          0.87         0.90 o                         
   7   2   3         31.63         32.41         2.12 o                         
   8   2   3          0.30          1.07         0.76 o                         
  -9   3   3          0.28         -1.02         1.99 o                         
  -8   3   3         24.12         20.09         1.91 o                         
  -7   3   3         77.74         82.15         3.51 o                         
  -6   3   3       1419.39       1465.76        17.92 o                         
  -5   3   3        487.15        482.36         9.49 o                         
  -4   3   3        325.88        317.40         8.31 o                         
  -3   3   3        556.45        575.33         8.49 o                         
  -2   3   3       1003.09       1006.04        16.59 o                         
  -1   3   3       3349.98       3352.13        35.71 o                         
   0   3   3       5583.67       5845.98        76.23 o                         
   1   3   3       8692.17       9047.82       122.56 o                         
   2   3   3         87.99         58.89         2.30 o                         
   3   3   3        166.62        152.51         4.62 o                         
   4   3   3         58.78         67.96         2.63 o                         
   5   3   3        655.89        609.99        22.06 o                         
   6   3   3         54.18         51.97         3.03 o                         
   7   3   3         67.31         64.54         3.03 o                         
   8   3   3          2.42          1.83         1.14 o                         
  -8   4   3         55.92         69.68         5.17 o                         
  -7   4   3          0.38          0.89         0.86 o                         
  -6   4   3          0.27          0.65         0.70 o                         
  -5   4   3          0.43          1.00         0.43 o                         
  -4   4   3       1393.78       1468.39        44.76 o                         
  -3   4   3        931.72        967.32        16.51 o                         
  -2   4   3          6.45         12.60         0.84 o                         
  -1   4   3       1639.22       1663.43        22.01 o                         
   0   4   3        791.46        901.78        16.55 o                         
   1   4   3        175.91        191.50         4.39 o                         
   2   4   3         10.67          4.35         0.73 o                         
   3   4   3        376.22        298.20         8.37 o                         
   4   4   3          2.94          4.36         0.81 o                         
   5   4   3        233.48        204.49         6.91 o                         
   6   4   3          0.03         -0.09         0.65 o                         
   7   4   3          0.33          0.37         0.61 o                         
  -8   5   3         10.86         12.61         2.35 o                         
  -7   5   3          3.17          2.02         0.96 o                         
  -6   5   3          2.06          1.95         0.81 o                         
  -5   5   3        140.90        129.42         3.58 o                         
  -4   5   3         55.51         43.34         2.35 o                         
  -3   5   3          7.32          4.20         1.52 o                         
  -2   5   3        786.79        920.25        14.23 o                         
  -1   5   3         34.97         41.62         1.83 o                         
   0   5   3       1314.37       1378.51        19.26 o                         
   1   5   3        381.78        395.46         8.89 o                         
   2   5   3        231.62        244.14         6.92 o                         
   3   5   3         15.03         10.83         1.00 o                         
   4   5   3         15.01         15.85         1.39 o                         
   5   5   3        123.62        137.69         5.02 o                         
   6   5   3         32.33         34.00         2.21 o                         
   7   5   3         24.24         19.78         1.34 o                         
  -8   6   3          0.56          1.99         1.24 o                         
  -7   6   3        129.42        121.02        10.62 o                         
  -6   6   3         94.09         87.66         3.41 o                         
  -5   6   3         37.32         39.70         1.92 o                         
  -4   6   3        139.26        129.01         4.82 o                         
  -3   6   3       1491.20       1367.96        33.72 o                         
  -2   6   3       2082.64       2039.97        47.85 o                         
  -1   6   3       1246.05       1168.03        22.87 o                         
   0   6   3        428.59        480.71         7.57 o                         
   1   6   3         69.25         75.35         4.19 o                         
   2   6   3       1054.41       1072.99        11.72 o                         
   3   6   3       1538.36       1500.83        25.42 o                         
   4   6   3        454.63        463.55         7.51 o                         
   5   6   3          5.29          4.39         0.98 o                         
   6   6   3          2.42          0.96         0.72 o                         
   7   6   3         14.94         19.78         4.60 o                         
  -8   7   3         10.09         12.66         2.49 o                         
  -7   7   3          2.79          3.32         0.91 o                         
  -6   7   3         85.76         87.37         4.33 o                         
  -5   7   3        698.42        695.45        18.60 o                         
  -4   7   3       1340.43       1274.51        19.98 o                         
  -3   7   3        368.47        353.11         6.85 o                         
  -2   7   3        125.36        116.24         3.57 o                         
  -1   7   3       1263.70       1221.10        18.33 o                         
   0   7   3       4827.33       4886.59        60.01 o                         
   1   7   3       2867.31       2832.95        34.36 o                         
   2   7   3       1183.27       1198.65        15.73 o                         
   3   7   3          5.97          3.16         0.68 o                         
   4   7   3        122.08        137.57         6.80 o                         
   5   7   3        333.07        333.75         6.89 o                         
   6   7   3        154.30        158.10         6.02 o                         
   7   7   3         17.59         15.75         2.96 o                         
  -7   8   3         59.99         50.46         3.90 o                         
  -6   8   3         62.45         55.00         3.72 o                         
  -5   8   3         21.19         18.88         2.09 o                         
  -4   8   3        638.81        625.99        14.42 o                         
  -3   8   3        605.24        571.24        10.48 o                         
  -2   8   3       2067.10       2076.99        31.33 o                         
  -1   8   3        555.77        554.96         7.90 o                         
   0   8   3        260.35        272.89         6.15 o                         
   1   8   3         45.31         42.48         2.59 o                         
   2   8   3       1937.29       1927.36        25.25 o                         
   3   8   3       1839.97       1882.44        40.90 o                         
   4   8   3        345.16        359.79        11.17 o                         
   5   8   3          0.49          1.57         1.09 o                         
   6   8   3          1.01          1.02         0.75 o                         
  -7   9   3         17.80         15.01         1.47 o                         
  -6   9   3         36.49         36.38         2.44 o                         
  -5   9   3          0.27          1.37         1.02 o                         
  -4   9   3         51.62         50.80         2.74 o                         
  -3   9   3         20.16         17.17         1.63 o                         
  -2   9   3        235.13        235.09         5.15 o                         
  -1   9   3          1.34          1.03         0.60 o                         
   0   9   3       1150.11       1226.10        24.23 o                         
   1   9   3        176.73        179.09         5.65 o                         
   2   9   3        112.10        124.59         5.59 o                         
   3   9   3         85.62         87.34         3.72 o                         
   4   9   3          1.73          5.58         1.41 o                         
   5   9   3         99.25         82.38         4.30 o                         
   6   9   3         17.38         12.94         1.23 o                         
  -6  10   3         71.35         77.18         3.64 o                         
  -5  10   3          3.02          3.67         1.00 o                         
  -4  10   3          1.62          0.45         0.89 o                         
  -3  10   3        443.22        421.85        10.73 o                         
  -2  10   3         42.95         52.31         5.01 o                         
  -1  10   3         12.14         14.16         3.19 o                         
   0  10   3       1195.18       1215.31        40.67 o                         
   1  10   3         76.13         67.54         3.90 o                         
   2  10   3        153.51        165.43         6.46 o                         
   3  10   3        189.52        204.56         6.12 o                         
   4  10   3        136.44        154.67         5.62 o                         
   5  10   3         33.29         26.01         1.59 o                         
  -5  11   3        223.77        233.93         7.22 o                         
  -4  11   3        445.49        444.85        11.28 o                         
  -3  11   3         90.26         76.05         4.95 o                         
  -2  11   3         78.68         92.18         4.07 o                         
  -1  11   3        946.64        850.54        16.24 o                         
   0  11   3       1168.87       1183.80        19.48 o                         
   1  11   3        614.43        640.77        14.68 o                         
   2  11   3        426.37        411.97        13.93 o                         
   3  11   3          0.08          0.32         0.63 o                         
   4  11   3         28.01         28.98         1.79 o                         
  -4  12   3         68.98         70.73         3.08 o                         
  -3  12   3        453.53        469.39        13.71 o                         
  -2  12   3        739.31        776.99        15.28 o                         
  -1  12   3        476.65        482.87        11.98 o                         
   0  12   3         51.07         50.84         2.94 o                         
   1  12   3         90.75         72.99         4.40 o                         
   2  12   3        274.55        276.14        10.07 o                         
   3  12   3        452.31        434.62        12.76 o                         
  -3  13   3          7.27          6.77         0.87 o                         
  -2  13   3         20.95         25.51         1.89 o                         
  -1  13   3        103.73        100.62         3.69 o                         
   0  13   3        171.70        173.92         6.30 o                         
   1  13   3        305.79        284.63         9.11 o                         
   2  13   3          3.40          2.15         0.84 o                         
  -9   0   4          7.76         13.44         3.08 o                         
  -8   0   4          7.14          4.94         1.36 o                         
  -7   0   4         11.26         16.00         2.58 o                         
  -6   0   4        152.88        179.86         4.60 o                         
  -5   0   4       1058.18       1002.21        14.62 o                         
  -4   0   4       1270.23       1251.22        77.21 o                         
  -3   0   4        490.79        484.97        10.57 o                         
  -2   0   4        225.66        199.74         4.93 o                         
  -1   0   4       3307.41       3205.69        63.86 o                         
   0   0   4       3419.32       3295.32        65.69 o                         
   1   0   4       6488.53       6485.19       102.32 o                         
   2   0   4        792.12        740.79        12.71 o                         
   3   0   4        195.71        179.18        10.79 o                         
   4   0   4        417.42        432.26        23.97 o                         
   5   0   4        602.47        584.77        14.78 o                         
   6   0   4        347.62        367.84        12.44 o                         
   7   0   4          9.02         11.14         1.84 o                         
  -9   1   4          0.45          1.18         0.90 o                         
  -8   1   4         12.95         20.78         1.51 o                         
  -7   1   4         79.24         88.56         3.06 o                         
  -6   1   4         29.43         34.78         1.51 o                         
  -5   1   4          9.07         12.17         0.67 o                         
  -4   1   4        193.80        220.96         4.46 o                         
  -3   1   4       1232.80       1182.26        14.92 o                         
  -2   1   4       4741.48       4806.20        54.14 o                         
  -1   1   4       6102.77       6126.69        95.32 o                         
   0   1   4         33.34         35.17         1.90 o                         
   1   1   4       1024.78       1134.48        17.73 o                         
   2   1   4        980.12        963.05        13.01 o                         
   3   1   4       1115.98       1008.16        25.22 o                         
   4   1   4        364.33        351.77        13.97 o                         
   5   1   4         97.44         90.50         3.65 o                         
   6   1   4          2.53          2.22         0.73 o                         
   7   1   4         17.59         19.77         2.46 o                         
  -9   2   4          0.08         -0.19         1.20 o                         
  -8   2   4          9.60         10.66         1.35 o                         
  -7   2   4          4.47          6.26         1.03 o                         
  -6   2   4        401.79        395.34         6.30 o                         
  -5   2   4         82.54         95.24         2.27 o                         
  -4   2   4        722.02        777.56        11.72 o                         
  -3   2   4          1.96          1.09         0.38 o                         
  -2   2   4        344.68        348.80         6.21 o                         
  -1   2   4        138.61        141.71         3.53 o                         
   0   2   4         54.42         51.45         2.73 o                         
   1   2   4       1242.68       1294.78        19.96 o                         
   2   2   4         83.67         87.74         2.78 o                         
   3   2   4         11.11         11.70         1.52 o                         
   4   2   4          3.84          1.52         0.77 o                         
   5   2   4         23.27         24.80         2.19 o                         
   6   2   4         12.87         10.95         1.75 o                         
   7   2   4          7.55          5.95         1.22 o                         
  -9   3   4          2.03          1.79         0.89 o                         
  -8   3   4         79.01         86.19         3.91 o                         
  -7   3   4          5.54          6.08         1.02 o                         
  -6   3   4          0.48          1.82         0.59 o                         
  -5   3   4         78.01         85.20         2.32 o                         
  -4   3   4        344.92        357.71         7.54 o                         
  -3   3   4        224.76        202.12         4.24 o                         
  -2   3   4       1958.86       1843.47        30.31 o                         
  -1   3   4        763.83        758.50        12.96 o                         
   0   3   4         13.16         12.63         1.13 o                         
   1   3   4       2355.35       2710.25        66.15 o                         
   2   3   4         60.26         43.90         2.54 o                         
   3   3   4         15.44         26.96         1.63 o                         
   4   3   4        165.11        164.83         4.98 o                         
   5   3   4         19.44         21.04         2.02 o                         
   6   3   4          3.03          2.81         0.87 o                         
   7   3   4         12.96         13.88         1.56 o                         
  -8   4   4          3.75          4.54         1.37 o                         
  -7   4   4          0.95          3.27         0.86 o                         
  -6   4   4         30.67         43.08         2.45 o                         
  -5   4   4        514.78        505.71        10.76 o                         
  -4   4   4       2784.35       2780.71        34.73 o                         
  -3   4   4        683.88        650.25        12.30 o                         
  -2   4   4         27.74         28.27         1.63 o                         
  -1   4   4       3826.09       3857.07        44.84 o                         
   0   4   4       1437.13       1269.67        23.14 o                         
   1   4   4       1438.39       1324.27        31.40 o                         
   2   4   4       2532.91       2641.64        52.28 o                         
   3   4   4         64.77         83.70         2.55 o                         
   4   4   4         20.18         24.38         1.56 o                         
   5   4   4        233.09        236.37         9.46 o                         
   6   4   4         54.49         63.42         3.25 o                         
   7   4   4         42.28         41.73         1.91 o                         
  -8   5   4         26.99         36.11         5.80 o                         
  -7   5   4        110.78        118.55        10.41 o                         
  -6   5   4        146.38        145.38         7.14 o                         
  -5   5   4          8.02          7.52         1.08 o                         
  -4   5   4         14.25         15.61         1.13 o                         
  -3   5   4       1171.84       1082.03        27.61 o                         
  -2   5   4       4475.57       4459.91        63.70 o                         
  -1   5   4       1610.92       1581.52        22.18 o                         
   0   5   4       1813.14       1969.54        53.94 o                         
   1   5   4        870.89        906.75        17.58 o                         
   2   5   4        719.05        696.22         8.18 o                         
   3   5   4       1224.32       1157.18        17.31 o                         
   4   5   4        547.03        548.04         9.78 o                         
   5   5   4         76.87         77.42         3.05 o                         
   6   5   4          6.46          6.25         1.04 o                         
   7   5   4         60.60         58.49         2.30 o                         
  -8   6   4          1.41          1.64         1.65 o                         
  -7   6   4          3.29          4.07         1.04 o                         
  -6   6   4         73.23         78.64         3.51 o                         
  -5   6   4        150.97        146.88         6.43 o                         
  -4   6   4        267.98        254.76         9.48 o                         
  -3   6   4         12.25          9.66         0.93 o                         
  -2   6   4         28.50         17.28         1.69 o                         
  -1   6   4        186.82        182.80         8.99 o                         
   0   6   4       1388.19       1429.51        34.50 o                         
   1   6   4        420.17        424.02        14.33 o                         
   2   6   4        308.54        302.91         4.65 o                         
   3   6   4         39.59         39.92         2.44 o                         
   4   6   4         64.97         68.25         3.03 o                         
   5   6   4        176.19        152.30         4.77 o                         
   6   6   4         24.26         23.21         1.81 o                         
   7   6   4          0.81          0.96         0.60 o                         
  -8   7   4          3.49          6.11         1.88 o                         
  -7   7   4          3.94          3.12         1.03 o                         
  -6   7   4         71.50         63.58         4.17 o                         
  -5   7   4          0.17          0.75         0.76 o                         
  -4   7   4         28.32         23.60         2.29 o                         
  -3   7   4         71.62         66.94         2.57 o                         
  -2   7   4          0.39          0.04         0.63 o                         
  -1   7   4         15.69         19.61         1.21 o                         
   0   7   4        301.07        315.44         6.11 o                         
   1   7   4         12.38         15.35         1.40 o                         
   2   7   4         54.82         49.18         2.19 o                         
   3   7   4        106.49        117.00         4.73 o                         
   4   7   4         19.78         26.21         2.24 o                         
   5   7   4          2.42          1.90         1.02 o                         
   6   7   4          1.97          1.67         0.78 o                         
  -7   8   4         16.44         15.29         2.21 o                         
  -6   8   4         44.64         41.62         2.62 o                         
  -5   8   4        137.82        128.32         4.47 o                         
  -4   8   4        670.33        606.73        12.54 o                         
  -3   8   4        212.74        213.77         5.08 o                         
  -2   8   4         38.92         33.67         2.07 o                         
  -1   8   4        546.87        538.02         9.91 o                         
   0   8   4        888.65        910.48        15.97 o                         
   1   8   4        617.98        619.07        11.87 o                         
   2   8   4        169.90        183.12         5.37 o                         
   3   8   4        113.06        114.83         4.68 o                         
   4   8   4          1.45          0.58         1.13 o                         
   5   8   4        138.17        143.61         5.60 o                         
   6   8   4         15.80         22.72         1.78 o                         
  -7   9   4         27.84         32.74         2.58 o                         
  -6   9   4         38.32         40.54         2.33 o                         
  -5   9   4          1.02          0.94         0.84 o                         
  -4   9   4         77.62         80.55         4.49 o                         
  -3   9   4        452.89        444.42        10.00 o                         
  -2   9   4       2177.00       2160.83        38.84 o                         
  -1   9   4       1628.97       1612.47        26.39 o                         
   0   9   4         20.27         22.37         2.19 o                         
   1   9   4        415.75        421.31         9.55 o                         
   2   9   4        472.68        494.56         9.76 o                         
   3   9   4         97.48        100.61         5.47 o                         
   4   9   4         59.05         68.31         5.06 o                         
   5   9   4        192.00        190.76         7.82 o                         
  -6  10   4        129.97        137.69         4.08 o                         
  -5  10   4        209.60        207.03         5.48 o                         
  -4  10   4        220.21        248.18         6.14 o                         
  -3  10   4         38.84         51.45         3.23 o                         
  -2  10   4        413.05        441.41         9.23 o                         
  -1  10   4        442.48        462.92        18.05 o                         
   0  10   4        287.35        290.07        12.05 o                         
   1  10   4        415.73        407.34        10.91 o                         
   2  10   4        155.67        150.06         4.48 o                         
   3  10   4          0.34          1.14         0.59 o                         
   4  10   4        113.02        111.39         4.53 o                         
   5  10   4         12.39         11.06         1.08 o                         
  -5  11   4          3.02          3.68         1.09 o                         
  -4  11   4        204.97        204.45         7.43 o                         
  -3  11   4        165.75        169.29         5.76 o                         
  -2  11   4         21.76         19.55         2.40 o                         
  -1  11   4          3.27          8.21         1.38 o                         
   0  11   4          2.56          0.58         0.93 o                         
   1  11   4         26.75         26.77         2.35 o                         
   2  11   4         46.60         38.26         3.60 o                         
   3  11   4         15.25         10.60         1.32 o                         
   4  11   4          4.76          1.82         1.16 o                         
  -4  12   4        137.54        126.44         3.76 o                         
  -3  12   4         33.32         29.65         3.05 o                         
  -2  12   4          6.46          7.14         1.31 o                         
  -1  12   4          0.23          1.18         0.68 o                         
   0  12   4         84.44         79.79         3.92 o                         
   1  12   4        119.45        113.87         4.37 o                         
   2  12   4         28.13         31.85         2.12 o                         
   3  12   4          5.43          4.80         0.95 o                         
  -3  13   4        125.11        117.29        15.15 o                         
  -2  13   4        353.86        372.59        30.39 o                         
  -1  13   4        280.56        290.85         9.59 o                         
   0  13   4         61.24         64.79         2.37 o                         
   1  13   4         13.22         10.94         1.69 o                         
  -9   1   5          3.55          5.06         1.24 o                         
  -8   1   5          4.07          2.46         0.77 o                         
  -7   1   5          7.66         11.48         1.17 o                         
  -6   1   5         12.91         19.57         1.45 o                         
  -5   1   5        438.44        425.58         9.36 o                         
  -4   1   5        629.05        638.28        15.03 o                         
  -3   1   5        358.70        333.81         6.44 o                         
  -2   1   5        432.78        466.93         9.34 o                         
  -1   1   5         34.85         28.07         1.49 o                         
   0   1   5        603.30        543.49         8.19 o                         
   1   1   5       4601.34       4998.82        79.09 o                         
   2   1   5        120.52        133.96         3.49 o                         
   3   1   5         40.85         52.65         2.45 o                         
   4   1   5         13.36         16.85         1.84 o                         
   5   1   5          0.82          1.29         0.86 o                         
   6   1   5         28.08         29.15         2.68 o                         
   7   1   5        106.30         99.32         4.91 o                         
  -9   2   5         10.20         15.73         1.93 o                         
  -8   2   5         48.17         73.04         3.28 o                         
  -7   2   5        154.80        164.22         5.01 o                         
  -6   2   5        716.59        687.10        11.49 o                         
  -5   2   5         41.66         31.58         1.41 o                         
  -4   2   5        411.79        422.14        18.21 o                         
  -3   2   5       2370.84       2400.22        46.70 o                         
  -2   2   5       3292.96       3285.56        48.82 o                         
  -1   2   5       2510.13       2490.99        40.95 o                         
   0   2   5        791.40        794.40        22.67 o                         
   1   2   5        583.17        760.19        13.44 o                         
   2   2   5        424.27        408.75        10.35 o                         
   3   2   5       1870.04       1890.50        34.06 o                         
   4   2   5        210.06        214.05         5.99 o                         
   5   2   5        260.51        276.47        10.93 o                         
   6   2   5          0.54          1.51         0.75 o                         
   7   2   5          1.61          0.58         0.84 o                         
  -9   3   5          4.50          4.47         0.94 o                         
  -8   3   5        189.59        182.59         6.34 o                         
  -7   3   5         20.83         30.69         2.04 o                         
  -6   3   5       1129.18       1232.32        23.34 o                         
  -5   3   5        701.36        711.63        12.82 o                         
  -4   3   5       1405.10       1332.62        23.04 o                         
  -3   3   5        404.67        369.92         7.45 o                         
  -2   3   5          3.48          5.08         0.93 o                         
  -1   3   5         87.64         60.42         2.66 o                         
   0   3   5       5121.99       5200.54        84.65 o                         
   1   3   5       2977.75       2978.07        51.88 o                         
   2   3   5        421.29        401.25         8.55 o                         
   3   3   5        268.96        267.53         4.84 o                         
   4   3   5         90.83         87.40         3.64 o                         
   5   3   5         78.18         80.31         5.65 o                         
   6   3   5         14.34         12.42         1.32 o                         
   7   3   5         17.63         16.66         1.50 o                         
  -8   4   5         97.92        112.99         5.12 o                         
  -7   4   5          0.39          0.65         0.89 o                         
  -6   4   5        115.68        113.06         3.19 o                         
  -5   4   5         18.02         20.51         1.66 o                         
  -4   4   5        593.87        643.49         9.47 o                         
  -3   4   5        200.45        172.93         5.85 o                         
  -2   4   5       1700.54       1754.88        46.11 o                         
  -1   4   5        901.54        928.51        18.32 o                         
   0   4   5        224.19        288.52        10.02 o                         
   1   4   5          1.36          1.21         0.81 o                         
   2   4   5        423.73        424.20         6.55 o                         
   3   4   5         14.33          8.96         0.96 o                         
   4   4   5         18.82         20.72         1.88 o                         
   5   4   5         45.04         40.96         2.77 o                         
   6   4   5          0.83          0.43         0.65 o                         
   7   4   5          0.19          0.50         0.47 o                         
  -8   5   5          5.38          4.44         1.15 o                         
  -7   5   5          2.23          1.18         0.90 o                         
  -6   5   5          0.97          0.79         0.74 o                         
  -5   5   5         75.24         68.38         3.50 o                         
  -4   5   5         72.51         59.11         3.11 o                         
  -3   5   5         45.35         43.86         3.72 o                         
  -2   5   5        788.19        839.69        15.51 o                         
  -1   5   5         13.75          7.50         1.09 o                         
   0   5   5        225.63        219.24         8.25 o                         
   1   5   5        270.35        260.57         6.54 o                         
   2   5   5        379.64        428.17         6.35 o                         
   3   5   5         13.71         11.80         1.08 o                         
   4   5   5          9.33          6.09         1.41 o                         
   5   5   5         86.75        103.17         4.29 o                         
   6   5   5         43.05         48.33         2.86 o                         
  -8   6   5         17.22         23.33         2.19 o                         
  -7   6   5         48.91         50.98         2.81 o                         
  -6   6   5        183.12        175.12         5.09 o                         
  -5   6   5          4.87          5.69         1.32 o                         
  -4   6   5          0.86          1.73         0.63 o                         
  -3   6   5        381.09        357.78         6.63 o                         
  -2   6   5       3401.84       3293.73        38.85 o                         
  -1   6   5       1406.93       1418.26        24.83 o                         
   0   6   5        836.50        913.70        18.45 o                         
   1   6   5        190.16        181.64         6.35 o                         
   2   6   5        227.19        219.30         4.41 o                         
   3   6   5        922.43        944.98        13.46 o                         
   4   6   5        346.27        392.70        10.65 o                         
   5   6   5          1.48          1.41         0.77 o                         
   6   6   5          3.71          4.85         1.03 o                         
  -7   7   5          0.22          2.36         0.93 o                         
  -6   7   5        144.49        171.38         5.15 o                         
  -5   7   5        340.46        339.17         9.74 o                         
  -4   7   5       1241.85       1171.36        18.98 o                         
  -3   7   5        278.67        265.11         8.27 o                         
  -2   7   5         63.24         63.19         2.95 o                         
  -1   7   5         84.13         78.65         3.51 o                         
   0   7   5       1620.57       1649.10        21.74 o                         
   1   7   5       4113.67       4085.90        48.64 o                         
   2   7   5        659.79        663.35        12.14 o                         
   3   7   5         24.21         19.00         1.87 o                         
   4   7   5          0.77          0.49         0.82 o                         
   5   7   5        100.51        100.53         6.09 o                         
   6   7   5         18.92         18.26         1.86 o                         
  -7   8   5         17.72         18.49         1.78 o                         
  -6   8   5        156.84        148.87         4.81 o                         
  -5   8   5         17.45         11.79         1.42 o                         
  -4   8   5        153.55        155.69         6.31 o                         
  -3   8   5        351.28        365.92        12.30 o                         
  -2   8   5        828.47        826.22        14.98 o                         
  -1   8   5        498.32        491.03        12.10 o                         
   0   8   5         78.92         84.81         3.26 o                         
   1   8   5        277.61        283.86         6.16 o                         
   2   8   5          0.86          2.32         1.09 o                         
   3   8   5        997.21        983.00        21.06 o                         
   4   8   5         87.44         79.28         5.61 o                         
   5   8   5         32.96         35.60         2.46 o                         
  -6   9   5         10.87         12.52         1.18 o                         
  -5   9   5         17.91         10.95         1.30 o                         
  -4   9   5         48.16         49.11         2.96 o                         
  -3   9   5          2.47          3.31         0.88 o                         
  -2   9   5          0.39          2.33         1.25 o                         
  -1   9   5         55.64         50.49         3.14 o                         
   0   9   5        186.92        178.49         6.28 o                         
   1   9   5         38.84         37.51         2.43 o                         
   2   9   5         36.78         49.09         2.82 o                         
   3   9   5        167.66        173.99         6.40 o                         
   4   9   5         26.65         27.81         3.05 o                         
   5   9   5         13.59          5.90         0.96 o                         
  -6  10   5         30.00         24.23         1.81 o                         
  -5  10   5         49.06         44.44         2.88 o                         
  -4  10   5          6.11          6.13         1.48 o                         
  -3  10   5        456.09        425.95        10.05 o                         
  -2  10   5         20.69         18.43         2.01 o                         
  -1  10   5        140.98        132.13         6.45 o                         
   0  10   5        260.26        274.05         8.23 o                         
   1  10   5          8.25          8.63         1.22 o                         
   2  10   5          7.20          8.86         1.23 o                         
   3  10   5        188.60        211.42         9.65 o                         
   4  10   5         73.55         85.64         3.50 o                         
  -5  11   5        216.02        200.58         6.03 o                         
  -4  11   5         38.71         44.86         3.88 o                         
  -3  11   5        212.86        197.20        12.42 o                         
  -2  11   5        179.20        192.61         5.84 o                         
  -1  11   5        159.46        138.02         4.52 o                         
   0  11   5        311.94        319.43        20.83 o                         
   1  11   5        659.98        641.09        12.21 o                         
   2  11   5        169.10        181.78         7.84 o                         
   3  11   5          2.29          2.50         0.67 o                         
  -4  12   5          0.26          1.02         0.75 o                         
  -3  12   5        223.45        236.77         8.93 o                         
  -2  12   5        499.70        551.93        16.22 o                         
  -1  12   5        384.54        378.17        17.84 o                         
   0  12   5         61.78         63.57         2.83 o                         
   1  12   5          0.14         -0.20         0.53 o                         
   2  12   5        102.55        101.79         4.41 o                         
  -2  13   5         13.21         13.45         1.63 o                         
  -1  13   5          5.12          3.71         0.98 o                         
   0  13   5        160.10        141.96         7.27 o                         
   1  13   5         88.65         82.01         5.00 o                         
  -9   0   6          6.39          6.29         1.52 o                         
  -8   0   6          2.21          0.49         1.06 o                         
  -7   0   6         10.75         14.22         2.07 o                         
  -6   0   6         61.90         78.52         3.83 o                         
  -5   0   6        519.14        534.05        15.24 o                         
  -4   0   6       2269.89       2379.33        51.73 o                         
  -3   0   6       3574.06       3695.80       119.16 o                         
  -2   0   6         49.75         48.99         2.33 o                         
  -1   0   6       3785.91       4078.46        66.56 o                         
   0   0   6       1336.74       1239.99        23.20 o                         
   1   0   6       3672.24       3868.30       125.63 o                         
   2   0   6       1438.03       1429.97        28.97 o                         
   3   0   6        225.48        261.43        11.36 o                         
   4   0   6        269.71        296.28         9.80 o                         
   5   0   6        879.41        843.02        18.81 o                         
   6   0   6        507.09        499.48        11.98 o                         
   7   0   6          7.83          6.04         1.47 o                         
  -9   1   6          3.20          5.19         1.02 o                         
  -8   1   6          6.10         10.64         1.39 o                         
  -7   1   6         85.81         90.86         3.22 o                         
  -6   1   6         40.60         40.05         1.85 o                         
  -5   1   6         35.62         26.61         1.44 o                         
  -4   1   6        151.09        178.14         5.65 o                         
  -3   1   6        605.54        612.79        10.45 o                         
  -2   1   6       1558.25       1532.76        27.12 o                         
  -1   1   6       5291.02       5558.42        68.39 o                         
   0   1   6        415.22        400.04         6.99 o                         
   1   1   6         51.73         52.55         2.18 o                         
   2   1   6        149.44        138.60         3.56 o                         
   3   1   6       1424.75       1419.22        31.33 o                         
   4   1   6        475.20        464.35         9.06 o                         
   5   1   6          1.32          2.14         1.01 o                         
   6   1   6         52.15         57.39         2.90 o                         
   7   1   6         13.61         10.36         1.27 o                         
  -9   2   6          1.44          2.78         1.18 o                         
  -8   2   6         82.02         77.63         3.21 o                         
  -7   2   6          1.33          1.92         0.88 o                         
  -6   2   6         16.84         17.43         1.57 o                         
  -5   2   6         19.72         15.81         1.31 o                         
  -4   2   6          2.98          1.95         0.55 o                         
  -3   2   6        223.85        207.15         6.01 o                         
  -2   2   6        394.33        395.95        16.23 o                         
  -1   2   6        407.81        452.31        16.28 o                         
   0   2   6        230.10        226.97         5.65 o                         
   1   2   6        525.69        578.39        11.43 o                         
   2   2   6          1.12          0.56         0.36 o                         
   3   2   6          0.10          0.38         0.48 o                         
   4   2   6         14.05         10.81         1.54 o                         
   5   2   6          9.42          7.65         1.94 o                         
   6   2   6          4.63          3.39         0.81 o                         
   7   2   6          1.69          1.05         0.61 o                         
  -8   3   6         45.91         47.88         3.86 o                         
  -7   3   6          2.27          1.81         0.97 o                         
  -6   3   6        170.43        169.89         5.42 o                         
  -5   3   6          8.58          3.58         0.80 o                         
  -4   3   6          0.60          0.93         0.53 o                         
  -3   3   6        457.04        464.98        25.53 o                         
  -2   3   6        618.32        599.58        13.51 o                         
  -1   3   6       1134.17       1143.71        22.74 o                         
   0   3   6        531.74        564.09        16.41 o                         
   1   3   6        556.97        666.52        18.19 o                         
   2   3   6         13.72         16.67         1.08 o                         
   3   3   6        357.51        362.16         6.96 o                         
   4   3   6         17.51         20.68         2.41 o                         
   5   3   6         31.71         29.14         2.67 o                         
   6   3   6          2.23          2.42         0.63 o                         
  -8   4   6          1.68          3.23         0.77 o                         
  -7   4   6          8.26         13.82         2.49 o                         
  -6   4   6         37.13         52.86         3.90 o                         
  -5   4   6        264.18        264.21         6.56 o                         
  -4   4   6       1321.54       1231.26        26.18 o                         
  -3   4   6       1210.80       1094.33        29.30 o                         
  -2   4   6          1.80          1.51         0.74 o                         
  -1   4   6       2419.58       2551.34        53.80 o                         
   0   4   6        513.62        479.50        12.62 o                         
   1   4   6       2268.01       2388.98        32.21 o                         
   2   4   6        248.29        267.50         5.97 o                         
   3   4   6        150.51        161.42         3.79 o                         
   4   4   6          7.40          5.62         1.44 o                         
   5   4   6        110.76        114.62         4.05 o                         
   6   4   6          5.24          8.69         1.40 o                         
  -8   5   6         27.83         37.90         4.82 o                         
  -7   5   6         62.38         65.52         5.23 o                         
  -6   5   6        113.79         95.63         5.45 o                         
  -5   5   6         30.57         22.22         2.23 o                         
  -4   5   6        350.82        343.49         8.90 o                         
  -3   5   6       1870.69       1793.67        51.37 o                         
  -2   5   6        615.00        551.37        11.76 o                         
  -1   5   6       1496.57       1402.83        25.06 o                         
   0   5   6        271.39        281.31         5.61 o                         
   1   5   6          2.51          4.58         0.70 o                         
   2   5   6        287.65        278.02         6.11 o                         
   3   5   6        828.19        817.30        11.25 o                         
   4   5   6         88.86        107.77         5.14 o                         
   5   5   6        155.29        154.15         4.63 o                         
   6   5   6          0.22          0.79         0.50 o                         
  -8   6   6          1.54          3.44         1.00 o                         
  -7   6   6          3.95          6.82         1.38 o                         
  -6   6   6         91.65        104.05         3.86 o                         
  -5   6   6        166.78        157.00         4.84 o                         
  -4   6   6        139.64        125.64         3.52 o                         
  -3   6   6        192.71        181.48         5.48 o                         
  -2   6   6          0.25          0.74         0.46 o                         
  -1   6   6       1210.36       1222.64        23.15 o                         
   0   6   6        338.61        313.67         6.16 o                         
   1   6   6        390.04        361.39        13.60 o                         
   2   6   6        124.41        126.47         3.54 o                         
   3   6   6         83.86         80.19         3.33 o                         
   4   6   6          4.05          4.58         2.00 o                         
   5   6   6         89.70         75.54         3.83 o                         
   6   6   6         55.99         45.51         2.34 o                         
  -7   7   6          0.42          0.24         0.79 o                         
  -6   7   6         34.55         29.22         2.31 o                         
  -5   7   6         41.21         40.11         2.37 o                         
  -4   7   6          6.10          5.73         1.01 o                         
  -3   7   6          4.98          1.86         0.87 o                         
  -2   7   6          0.51          0.50         0.54 o                         
  -1   7   6        157.96        154.02         5.27 o                         
   0   7   6         20.11         23.20         1.85 o                         
   1   7   6        236.05        228.08         6.22 o                         
   2   7   6          0.84          0.66         0.80 o                         
   3   7   6         57.65         37.75         3.07 o                         
   4   7   6          5.29          1.26         0.88 o                         
   5   7   6         11.94         11.00         1.20 o                         
  -7   8   6          5.33          6.91         1.90 o                         
  -6   8   6          1.42          1.70         0.80 o                         
  -5   8   6        101.08        105.71         4.31 o                         
  -4   8   6        287.59        280.12         6.48 o                         
  -3   8   6        244.55        250.13         6.58 o                         
  -2   8   6         73.80         75.13         3.49 o                         
  -1   8   6        322.99        318.82         7.79 o                         
   0   8   6        500.52        482.60        10.38 o                         
   1   8   6          3.13          3.20         0.99 o                         
   2   8   6         79.15        116.43         6.78 o                         
   3   8   6        194.27        170.84         7.58 o                         
   4   8   6          4.53          4.24         1.10 o                         
   5   8   6          8.62          9.49         0.84 o                         
  -6   9   6         68.40         61.23         3.52 o                         
  -5   9   6          0.12          0.83         0.77 o                         
  -4   9   6          4.45          6.47         1.85 o                         
  -3   9   6        427.13        458.16        10.55 o                         
  -2   9   6       1099.65       1117.32        30.66 o                         
  -1   9   6        786.77        781.86        35.32 o                         
   0   9   6        450.76        464.81        11.59 o                         
   1   9   6        140.11        143.24         4.40 o                         
   2   9   6        323.39        303.61        11.28 o                         
   3   9   6         88.23         89.65         8.24 o                         
   4   9   6         80.70         99.19         3.97 o                         
  -6  10   6         73.49         81.78         4.25 o                         
  -5  10   6        178.33        183.72         4.81 o                         
  -4  10   6        420.18        426.59        14.19 o                         
  -3  10   6        184.10        186.75         5.86 o                         
  -2  10   6         64.04         62.11        10.73 o                         
  -1  10   6        468.86        443.65        13.45 o                         
   0  10   6        443.17        402.16         8.91 o                         
   1  10   6        343.45        327.47         7.71 o                         
   2  10   6        197.14        206.02         6.40 o                         
   3  10   6          9.40         12.42         1.34 o                         
   4  10   6          2.28          1.21         0.47 o                         
  -5  11   6          1.95          1.71         0.82 o                         
  -4  11   6        359.63        365.25        18.68 o                         
  -3  11   6        140.40        134.87         5.56 o                         
  -2  11   6         11.26         13.32         1.70 o                         
  -1  11   6         32.76         30.47         2.31 o                         
   0  11   6          4.62          7.25         1.50 o                         
   1  11   6          2.42          1.24         0.59 o                         
   2  11   6         58.59         55.43         3.23 o                         
   3  11   6         66.84         52.76         2.20 o                         
  -4  12   6        142.72        128.61         6.65 o                         
  -3  12   6         20.26         17.80         2.12 o                         
  -2  12   6         85.02         90.53         4.59 o                         
  -1  12   6          0.86          1.12         0.53 o                         
   0  12   6          0.92          1.33         0.64 o                         
   1  12   6         17.24         21.72         1.94 o                         
   2  12   6         57.39         66.77         4.24 o                         
  -9   1   7          4.68          4.29         1.23 o                         
  -8   1   7          2.81          1.55         0.89 o                         
  -7   1   7          0.84          0.76         0.70 o                         
  -6   1   7         74.26         86.46         3.43 o                         
  -5   1   7        321.04        358.59        10.87 o                         
  -4   1   7        256.00        241.30         6.67 o                         
  -3   1   7          4.48         15.06         1.19 o                         
  -2   1   7         11.90         17.92         1.66 o                         
  -1   1   7         35.51         63.59         3.09 o                         
   0   1   7        679.85        625.71        11.19 o                         
   1   1   7        687.00        705.70        10.21 o                         
   2   1   7        413.58        423.20         5.60 o                         
   3   1   7         47.63         41.18         2.28 o                         
   4   1   7        331.65        317.58         7.68 o                         
   5   1   7         30.70         26.81         2.18 o                         
   6   1   7          8.52          6.41         0.81 o                         
  -8   2   7         32.96         48.80         4.19 o                         
  -7   2   7        125.46        131.62         6.22 o                         
  -6   2   7        152.78        142.88         8.48 o                         
  -5   2   7         33.05         18.59         1.81 o                         
  -4   2   7         21.87         32.14         2.65 o                         
  -3   2   7        683.89        729.86        12.79 o                         
  -2   2   7       1739.92       1706.39        41.77 o                         
  -1   2   7       1163.28       1042.43        21.36 o                         
   0   2   7        226.73        234.51         5.73 o                         
   1   2   7         57.98         34.59         1.37 o                         
   2   2   7        511.64        484.29         5.96 o                         
   3   2   7         54.66         50.38         1.87 o                         
   4   2   7         57.05         63.12         5.17 o                         
   5   2   7         69.56         75.30         4.12 o                         
   6   2   7          6.25          4.12         0.68 o                         
  -8   3   7         91.58         70.74         4.22 o                         
  -7   3   7          2.83          0.77         0.88 o                         
  -6   3   7        115.95        139.02         5.65 o                         
  -5   3   7        466.98        495.90        14.00 o                         
  -4   3   7        506.44        482.28         8.82 o                         
  -3   3   7        303.78        264.70         4.98 o                         
  -2   3   7         34.55         29.27         2.27 o                         
  -1   3   7        288.04        294.33        10.97 o                         
   0   3   7        436.77        447.78        13.97 o                         
   1   3   7        927.83        955.31        16.26 o                         
   2   3   7        197.64        231.48         4.31 o                         
   3   3   7        131.96        133.21         5.20 o                         
   4   3   7         10.28          6.48         1.29 o                         
   5   3   7         70.54         67.36         3.18 o                         
   6   3   7          0.12          0.51         0.44 o                         
  -8   4   7         19.10         20.01         1.67 o                         
  -7   4   7          9.21          9.74         1.65 o                         
  -6   4   7         20.01         18.30         1.80 o                         
  -5   4   7          0.48          1.05         0.61 o                         
  -4   4   7          4.32          6.50         0.85 o                         
  -3   4   7         11.19          8.11         0.90 o                         
  -2   4   7        400.15        405.30         9.56 o                         
  -1   4   7        378.48        383.19         8.78 o                         
   0   4   7          6.97          8.74         1.09 o                         
   1   4   7          3.25          1.90         0.62 o                         
   2   4   7         63.32         52.26         3.15 o                         
   3   4   7         50.18         43.35         2.60 o                         
   4   4   7          5.44          6.57         1.09 o                         
   5   4   7         20.73         20.36         1.57 o                         
   6   4   7          0.67          0.78         0.40 o                         
  -8   5   7          3.68          4.06         0.96 o                         
  -7   5   7          0.04         -0.62         0.94 o                         
  -6   5   7          8.34          7.10         1.63 o                         
  -5   5   7         37.55         40.45         2.94 o                         
  -4   5   7          4.32          4.57         0.89 o                         
  -3   5   7        114.93         97.86         3.76 o                         
  -2   5   7        248.00        229.84         4.88 o                         
  -1   5   7         57.10         59.27         2.48 o                         
   0   5   7         67.50         69.37         2.41 o                         
   1   5   7        424.11        473.25         7.32 o                         
   2   5   7         31.55         39.12         1.92 o                         
   3   5   7          8.85         11.11         1.37 o                         
   4   5   7         53.77         55.20         3.01 o                         
   5   5   7         18.57         19.29         1.60 o                         
   6   5   7         30.94         27.91         1.45 o                         
  -8   6   7          5.92         10.03         1.17 o                         
  -7   6   7         60.19         60.86         6.03 o                         
  -6   6   7         60.92         52.63         2.62 o                         
  -5   6   7          7.05          8.05         1.02 o                         
  -4   6   7        163.65        148.64         5.48 o                         
  -3   6   7          6.49          6.68         1.01 o                         
  -2   6   7        236.17        243.68         6.44 o                         
  -1   6   7       2919.52       2856.01        53.06 o                         
   0   6   7        298.34        323.57         6.15 o                         
   1   6   7          2.52          2.63         0.74 o                         
   2   6   7         13.66         11.91         1.59 o                         
   3   6   7        637.30        648.80        20.43 o                         
   4   6   7         35.83         41.37         2.94 o                         
   5   6   7         31.07         37.64         2.26 o                         
  -7   7   7          3.34          5.91         1.15 o                         
  -6   7   7          4.51          9.29         1.35 o                         
  -5   7   7        175.86        183.72         5.11 o                         
  -4   7   7        585.73        584.60        17.82 o                         
  -3   7   7        101.05         97.46         4.39 o                         
  -2   7   7          9.10         11.30         1.65 o                         
  -1   7   7         96.07        107.50         4.46 o                         
   0   7   7         98.20         86.07         3.33 o                         
   1   7   7       2363.80       2272.44        35.27 o                         
   2   7   7        209.63        219.94         6.37 o                         
   3   7   7         17.97         26.64         3.42 o                         
   4   7   7         15.41         10.12         1.27 o                         
   5   7   7         24.38         22.09         1.53 o                         
  -7   8   7          0.24          0.99         0.76 o                         
  -6   8   7         87.11         77.85         3.77 o                         
  -5   8   7          0.02          0.81         0.64 o                         
  -4   8   7         29.58         37.93         2.49 o                         
  -3   8   7         89.61        100.04         4.89 o                         
  -2   8   7        568.25        554.48        23.01 o                         
  -1   8   7        158.02        158.08         7.29 o                         
   0   8   7         26.90         29.63         2.26 o                         
   1   8   7         25.90         43.04         2.60 o                         
   2   8   7         41.49         36.39         2.75 o                         
   3   8   7         66.66         58.34         4.45 o                         
   4   8   7         23.91         20.39         1.53 o                         
  -6   9   7          5.63          6.15         1.22 o                         
  -5   9   7          1.63          1.17         0.83 o                         
  -4   9   7          4.25          4.28         0.98 o                         
  -3   9   7         26.22         25.21         2.18 o                         
  -2   9   7         36.75         37.29         3.49 o                         
  -1   9   7          9.91          9.06         2.54 o                         
   0   9   7         31.96         27.28         2.36 o                         
   1   9   7         12.72         13.76         1.34 o                         
   2   9   7         14.03         21.56         2.00 o                         
   3   9   7          3.94          4.19         0.78 o                         
   4   9   7         14.65         11.31         1.07 o                         
  -5  10   7         64.49         50.65         2.56 o                         
  -4  10   7          8.30          9.02         1.39 o                         
  -3  10   7         48.12         52.11         3.32 o                         
  -2  10   7         74.56         82.35         3.95 o                         
  -1  10   7        110.50        115.79         5.75 o                         
   0  10   7         98.94        114.20         3.97 o                         
   1  10   7          4.59          3.00         0.81 o                         
   2  10   7         16.82         18.02         2.00 o                         
   3  10   7         32.35         37.20         1.99 o                         
  -4  11   7         51.12         60.99         3.61 o                         
  -3  11   7         91.39         91.71         3.96 o                         
  -2  11   7         31.45         40.22         2.24 o                         
  -1  11   7         12.02         13.99         1.49 o                         
   0  11   7        201.16        199.66         5.86 o                         
   1  11   7        208.33        200.03         5.62 o                         
   2  11   7        169.37        175.50         5.80 o                         
  -3  12   7         38.16         32.55         3.34 o                         
  -2  12   7        187.32        175.11        12.04 o                         
  -1  12   7        246.10        249.11         7.09 o                         
   0  12   7         72.70         75.65         4.04 o                         
  -8   0   8          1.58         -0.15         1.08 o                         
  -7   0   8          0.02          3.01         1.13 o                         
  -6   0   8         49.61         65.98        10.51 o                         
  -5   0   8          1.11          1.41         0.98 o                         
  -4   0   8        683.24        714.54        13.69 o                         
  -3   0   8       3084.31       3253.51        79.97 o                         
  -2   0   8          2.51          1.20         0.78 o                         
  -1   0   8         17.03          7.40         1.35 o                         
   0   0   8        106.66         94.81         3.38 o                         
   1   0   8       1836.04       1847.75        32.36 o                         
   2   0   8         20.48         21.05         1.78 o                         
   3   0   8        619.00        683.28        23.26 o                         
   4   0   8        522.58        541.97        13.80 o                         
   5   0   8        148.25        135.34         6.97 o                         
   6   0   8         19.30         16.32         2.30 o                         
  -8   1   8         11.18         14.71         1.59 o                         
  -7   1   8          8.54          9.78         1.38 o                         
  -6   1   8        124.93        107.75         5.61 o                         
  -5   1   8        228.51        196.07         5.23 o                         
  -4   1   8        116.78        130.46         3.74 o                         
  -3   1   8         30.20         28.10         1.37 o                         
  -2   1   8        380.45        381.36         6.60 o                         
  -1   1   8       1443.70       1476.01        20.30 o                         
   0   1   8         64.63         66.81         1.97 o                         
   1   1   8        253.36        282.35         5.16 o                         
   2   1   8        220.28        248.75         4.36 o                         
   3   1   8        710.36        710.55        12.90 o                         
   4   1   8         87.34         85.59         4.08 o                         
   5   1   8         13.42         14.08         1.30 o                         
   6   1   8         18.39         22.45         1.89 o                         
  -8   2   8          5.92          8.89         2.86 o                         
  -7   2   8          1.67          2.57         1.48 o                         
  -6   2   8         46.41         44.72         2.48 o                         
  -5   2   8          0.57          1.72         0.74 o                         
  -4   2   8         67.66         75.10         2.79 o                         
  -3   2   8          1.28          2.51         0.52 o                         
  -2   2   8         13.25          8.25         0.95 o                         
  -1   2   8         10.67         18.07         1.44 o                         
   0   2   8          4.09          5.70         0.67 o                         
   1   2   8        406.38        406.24         9.37 o                         
   2   2   8        338.16        343.21         5.57 o                         
   3   2   8        208.07        207.70         7.39 o                         
   4   2   8         19.06         21.07         1.99 o                         
   5   2   8          2.88          2.37         0.70 o                         
   6   2   8          3.21          1.89         0.56 o                         
  -8   3   8          0.06          1.43         0.80 o                         
  -7   3   8         22.67         25.76         2.17 o                         
  -6   3   8         34.37         26.29         2.89 o                         
  -5   3   8         39.13         34.81         2.70 o                         
  -4   3   8         14.60         11.98         1.12 o                         
  -3   3   8        192.97        193.14         4.34 o                         
  -2   3   8         32.16         33.61         1.93 o                         
  -1   3   8        377.59        396.68         8.49 o                         
   0   3   8          2.26          1.74         0.55 o                         
   1   3   8        443.78        520.26         8.12 o                         
   2   3   8         47.98         48.63         1.77 o                         
   3   3   8         51.44         54.48         3.35 o                         
   4   3   8          1.17          1.57         0.98 o                         
   5   3   8         42.99         45.09         2.16 o                         
  -8   4   8         10.64          6.23         0.96 o                         
  -7   4   8          1.00         -0.07         0.73 o                         
  -6   4   8         17.80         25.56         2.78 o                         
  -5   4   8        392.39        431.07         9.85 o                         
  -4   4   8        342.79        326.24        11.08 o                         
  -3   4   8        772.41        694.63         9.77 o                         
  -2   4   8        124.47        125.74         3.56 o                         
  -1   4   8         87.42         88.79         3.25 o                         
   0   4   8        348.85        364.85        13.22 o                         
   1   4   8        886.59        888.38        15.65 o                         
   2   4   8        217.67        245.79         6.32 o                         
   3   4   8         69.72         92.01         3.69 o                         
   4   4   8          9.59          3.58         1.06 o                         
   5   4   8          1.44          1.59         0.55 o                         
  -8   5   8         16.29         24.89         2.55 o                         
  -7   5   8         25.75         24.77         1.90 o                         
  -6   5   8        161.11        134.81         7.52 o                         
  -5   5   8        451.36        381.60        15.35 o                         
  -4   5   8         54.94         69.91         3.27 o                         
  -3   5   8       1498.16       1505.88        33.17 o                         
  -2   5   8        444.70        461.41         8.79 o                         
  -1   5   8        910.24        885.76        13.56 o                         
   0   5   8        227.61        245.91         6.17 o                         
   1   5   8          9.05         14.83         1.35 o                         
   2   5   8          2.59          1.51         0.81 o                         
   3   5   8        201.07        206.44         5.64 o                         
   4   5   8        197.78        201.28         5.58 o                         
   5   5   8          5.27          7.34         0.91 o                         
  -7   6   8          0.99         -0.71         0.79 o                         
  -6   6   8         92.48         99.13         4.35 o                         
  -5   6   8         59.01         61.82         2.54 o                         
  -4   6   8          6.86          8.77         1.34 o                         
  -3   6   8        940.24        914.83        18.35 o                         
  -2   6   8          1.41          1.86         0.77 o                         
  -1   6   8        190.18        203.14         5.65 o                         
   0   6   8         84.11         74.18         3.13 o                         
   1   6   8        348.51        351.13         8.73 o                         
   2   6   8          4.50          5.48         1.36 o                         
   3   6   8         38.61         43.49         4.68 o                         
   4   6   8         54.82         59.13         8.85 o                         
   5   6   8          5.55          2.92         0.61 o                         
  -7   7   8          1.38          0.81         0.88 o                         
  -6   7   8         33.18         34.85         1.91 o                         
  -5   7   8          5.44          4.87         0.99 o                         
  -4   7   8         63.13         61.51         3.90 o                         
  -3   7   8        116.43        124.67         5.34 o                         
  -2   7   8        124.10        138.87        18.44 o                         
  -1   7   8        259.07        255.09        15.47 o                         
   0   7   8         53.44         57.34         3.45 o                         
   1   7   8         43.96         35.77         2.15 o                         
   2   7   8         23.76         24.33         2.14 o                         
   3   7   8         21.26         13.59         1.36 o                         
   4   7   8          5.65          8.56         1.33 o                         
  -6   8   8          1.19          3.34         0.75 o                         
  -5   8   8         84.37         94.80         3.28 o                         
  -4   8   8        139.20        149.84         5.39 o                         
  -3   8   8        164.90        164.21        10.98 o                         
  -2   8   8        196.29        202.66        12.08 o                         
  -1   8   8        343.77        326.26        11.23 o                         
   0   8   8        198.98        200.70         6.83 o                         
   1   8   8          3.81         13.98         1.40 o                         
   2   8   8         66.90         83.38         4.84 o                         
   3   8   8         14.74         17.39         1.37 o                         
   4   8   8          4.15          3.43         0.61 o                         
  -6   9   8         49.31         51.51         2.83 o                         
  -5   9   8         50.95         42.36         2.15 o                         
  -4   9   8          0.04          1.91         0.92 o                         
  -3   9   8        243.87        265.96         8.43 o                         
  -2   9   8        230.50        249.19         8.22 o                         
  -1   9   8        273.47        287.43        10.11 o                         
   0   9   8        143.08        141.25         5.23 o                         
   1   9   8         25.04         20.55         2.98 o                         
   2   9   8         13.97         11.71         1.70 o                         
   3   9   8         68.37         69.97         4.15 o                         
  -5  10   8         74.02         78.33         3.93 o                         
  -4  10   8        153.02        155.36         4.54 o                         
  -3  10   8        135.82        135.38         5.25 o                         
  -2  10   8         11.99         10.49         1.53 o                         
  -1  10   8         22.72         25.43         2.51 o                         
   0  10   8        157.68        145.62         4.30 o                         
   1  10   8        126.68        105.14         4.86 o                         
   2  10   8          7.18          7.48         0.97 o                         
  -4  11   8         52.59         51.20         2.27 o                         
  -3  11   8         78.61         81.05         3.27 o                         
  -2  11   8         74.47         74.78         2.66 o                         
  -1  11   8          3.38          1.52         0.60 o                         
   0  11   8          6.18          6.02         0.83 o                         
   1  11   8          0.35          1.31         0.99 o                         
  -8   1   9          5.96          2.28         0.96 o                         
  -7   1   9         14.43          7.20         1.32 o                         
  -6   1   9         15.21         19.81         1.83 o                         
  -5   1   9        355.85        412.48        12.02 o                         
  -4   1   9         87.05         84.70         3.47 o                         
  -3   1   9        131.18        127.88         4.14 o                         
  -2   1   9         70.33         57.39         2.49 o                         
  -1   1   9        117.48        108.89         2.61 o                         
   0   1   9          9.96         12.93         1.36 o                         
   1   1   9        878.01        877.20        12.79 o                         
   2   1   9        476.47        509.91        11.48 o                         
   3   1   9         10.06          6.49         1.05 o                         
   4   1   9          3.90          2.57         0.79 o                         
   5   1   9         12.84         11.45         0.98 o                         
  -8   2   9         19.99         25.63         2.67 o                         
  -7   2   9        120.41        120.49         8.91 o                         
  -6   2   9         43.54         25.67         3.26 o                         
  -5   2   9         36.16         24.28         2.66 o                         
  -4   2   9          0.00          1.80         0.73 o                         
  -3   2   9        395.86        409.17        10.43 o                         
  -2   2   9        231.20        225.03         5.09 o                         
  -1   2   9       1746.90       1797.48        35.85 o                         
   0   2   9        704.07        760.56        12.60 o                         
   1   2   9        152.95        130.95         3.07 o                         
   2   2   9        185.14        158.79         5.57 o                         
   3   2   9        115.37        112.83         4.76 o                         
   4   2   9         22.06         23.71         1.89 o                         
   5   2   9         18.63         20.95         1.44 o                         
  -8   3   9          1.38          0.07         0.48 o                         
  -7   3   9          1.31          5.58         1.10 o                         
  -6   3   9         19.21         32.71         2.47 o                         
  -5   3   9        155.02        175.96        12.73 o                         
  -4   3   9        275.16        272.68         5.11 o                         
  -3   3   9        378.57        346.67         9.96 o                         
  -2   3   9         32.39         30.97         1.69 o                         
  -1   3   9        406.22        389.88         9.92 o                         
   0   3   9        703.25        665.57        14.24 o                         
   1   3   9         25.19         28.43         2.03 o                         
   2   3   9         41.13         52.22         2.99 o                         
   3   3   9        114.64        136.41         5.83 o                         
   4   3   9         18.68         12.51         1.36 o                         
   5   3   9          4.36          2.32         0.56 o                         
  -8   4   9          7.96          8.73         0.92 o                         
  -7   4   9         48.92         42.60         2.87 o                         
  -6   4   9          1.37          1.47         0.90 o                         
  -5   4   9         40.91         47.88         4.12 o                         
  -4   4   9          7.11         12.18         1.51 o                         
  -3   4   9         72.52         73.63         2.53 o                         
  -2   4   9        222.83        215.97         4.68 o                         
  -1   4   9         11.37         15.00         1.22 o                         
   0   4   9         73.75         73.52         2.77 o                         
   1   4   9          0.00          0.12         0.76 o                         
   2   4   9        262.07        225.10         5.99 o                         
   3   4   9          0.31          1.13         0.74 o                         
   4   4   9          0.53          0.64         0.59 o                         
   5   4   9          7.81          5.95         0.71 o                         
  -7   5   9          3.15          3.22         0.74 o                         
  -6   5   9          0.06          0.19         0.64 o                         
  -5   5   9         50.69         45.70         3.28 o                         
  -4   5   9          0.90          1.34         1.04 o                         
  -3   5   9        351.76        352.64         8.73 o                         
  -2   5   9          2.89          3.13         1.01 o                         
  -1   5   9         54.33         56.10         2.86 o                         
   0   5   9          0.22          1.79         0.71 o                         
   1   5   9         52.70         63.79         2.96 o                         
   2   5   9         12.21          8.34         1.31 o                         
   3   5   9         31.93         39.12         2.78 o                         
   4   5   9         23.47         19.67         2.13 o                         
  -7   6   9         63.32         60.75         2.51 o                         
  -6   6   9         12.11         11.74         1.23 o                         
  -5   6   9         14.34         21.42         1.57 o                         
  -4   6   9         21.35         26.51         2.80 o                         
  -3   6   9        123.12        118.12         5.13 o                         
  -2   6   9         52.30         63.35         3.56 o                         
  -1   6   9        660.46        677.07        16.05 o                         
   0   6   9         21.13         28.50         1.83 o                         
   1   6   9        147.00        156.30         7.53 o                         
   2   6   9         72.90         62.86         3.61 o                         
   3   6   9          8.20          6.43         1.43 o                         
   4   6   9         10.01         12.51         1.42 o                         
  -7   7   9          7.36         12.97         1.65 o                         
  -6   7   9          0.06          0.64         0.65 o                         
  -5   7   9        108.87        125.78         4.28 o                         
  -4   7   9        200.27        231.01        20.79 o                         
  -3   7   9         91.24         88.19         4.64 o                         
  -2   7   9         17.92         19.78         2.62 o                         
  -1   7   9         27.63         28.63         2.64 o                         
   0   7   9         74.59         77.57         3.29 o                         
   1   7   9        309.85        281.24         7.17 o                         
   2   7   9        154.88        174.95         5.05 o                         
   3   7   9         32.86         40.33         2.36 o                         
   4   7   9          5.74          1.41         0.83 o                         
  -6   8   9         13.33         10.56         1.13 o                         
  -5   8   9          0.92          0.60         0.63 o                         
  -4   8   9          8.86         11.95         1.57 o                         
  -3   8   9         77.95         84.62         4.55 o                         
  -2   8   9        117.73        126.51         6.93 o                         
  -1   8   9        367.28        352.91        13.18 o                         
   0   8   9         70.79         69.62         2.91 o                         
   1   8   9         21.93         18.29         1.42 o                         
   2   8   9         25.72         20.73         1.55 o                         
   3   8   9         23.94         17.33         1.69 o                         
  -5   9   9          8.10          6.89         0.95 o                         
  -4   9   9          0.97          1.22         0.80 o                         
  -3   9   9         17.00         16.86         1.89 o                         
  -2   9   9         37.43         39.72         4.43 o                         
  -1   9   9         70.86         55.42         3.32 o                         
   0   9   9          1.24          0.39         0.68 o                         
   1   9   9         12.21          6.49         1.29 o                         
   2   9   9         42.09         40.14         2.10 o                         
  -4  10   9         25.95         27.09         1.64 o                         
  -3  10   9          0.61          2.27         0.92 o                         
  -2  10   9         19.78         19.99         1.84 o                         
  -1  10   9         76.00         78.99         3.35 o                         
   0  10   9         84.45         85.39         3.06 o                         
   1  10   9          2.38          1.69         0.66 o                         
  -2  11   9         59.65         58.28         2.05 o                         
  -1  11   9          9.36         10.38         1.15 o                         
  -8   0  10          7.41          3.55         1.62 o                         
  -7   0  10          8.25         11.29         4.43 o                         
  -6   0  10          8.24         15.67         5.39 o                         
  -5   0  10          0.41          3.44         2.55 o                         
  -4   0  10        161.95        164.82        16.67 o                         
  -3   0  10        234.04        226.67         9.36 o                         
  -2   0  10         14.95         13.66         1.59 o                         
  -1   0  10          0.62          0.81         0.95 o                         
   0   0  10         83.07         83.73         3.62 o                         
   1   0  10        148.37        145.57         5.93 o                         
   2   0  10          2.63          5.12         1.75 o                         
   3   0  10         19.20         25.59         4.75 o                         
   4   0  10          0.73          0.61         0.74 o                         
  -8   1  10          2.15          5.51         1.40 o                         
  -7   1  10          1.11          0.56         0.75 o                         
  -6   1  10         52.11         38.44         3.45 o                         
  -5   1  10         36.56         22.64         3.26 o                         
  -4   1  10          0.86          4.86         1.68 o                         
  -3   1  10         27.05         25.76         2.39 o                         
  -2   1  10         56.10         62.80         2.49 o                         
  -1   1  10        305.52        291.80         5.19 o                         
   0   1  10         43.15         36.74         2.49 o                         
   1   1  10         58.23         60.79         2.87 o                         
   2   1  10         92.87        101.18         4.28 o                         
   3   1  10         55.22         50.59         3.89 o                         
   4   1  10         18.94         18.90         1.69 o                         
  -8   2  10          5.95          2.72         0.93 o                         
  -7   2  10          1.73          1.38         0.88 o                         
  -6   2  10          6.36          6.16         1.22 o                         
  -5   2  10          0.90          0.80         1.37 o                         
  -4   2  10          0.29          2.04         1.45 o                         
  -3   2  10         11.56         12.48         1.72 o                         
  -2   2  10         95.64         86.25         2.70 o                         
  -1   2  10        114.96        113.56         3.33 o                         
   0   2  10        478.86        483.90        10.38 o                         
   1   2  10        539.57        524.64        15.27 o                         
   2   2  10          0.53          0.70         0.78 o                         
   3   2  10          3.82          3.13         1.28 o                         
   4   2  10         14.53         15.77         1.47 o                         
  -7   3  10         34.90         32.33         2.48 o                         
  -6   3  10          1.94          2.13         1.10 o                         
  -5   3  10         44.15         35.33         3.11 o                         
  -4   3  10          6.60          4.32         1.61 o                         
  -3   3  10         93.62        112.59         6.38 o                         
  -2   3  10        255.12        279.49         6.58 o                         
  -1   3  10         66.44         67.75         3.04 o                         
   0   3  10         42.61         37.16         2.43 o                         
   1   3  10         23.86         34.65         2.13 o                         
   2   3  10         73.24         70.27         3.99 o                         
   3   3  10          7.71          6.52         1.09 o                         
   4   3  10         37.78         41.60         2.06 o                         
  -7   4  10         87.50         63.34         3.74 o                         
  -6   4  10          4.86         11.01         1.36 o                         
  -5   4  10        228.10        270.60        14.02 o                         
  -4   4  10         72.88         85.40         3.34 o                         
  -3   4  10        145.49        147.45         5.93 o                         
  -2   4  10          1.60          3.15         0.87 o                         
  -1   4  10        130.11        138.82         4.16 o                         
   0   4  10          3.99          6.28         1.02 o                         
   1   4  10        266.92        261.28         8.07 o                         
   2   4  10        122.40        131.20         4.17 o                         
   3   4  10         15.60         20.72         2.67 o                         
   4   4  10          4.61          4.94         1.06 o                         
  -7   5  10          1.41          0.26         0.53 o                         
  -6   5  10         11.04          8.18         1.25 o                         
  -5   5  10        419.05        397.67        11.34 o                         
  -4   5  10          4.72          8.48         1.63 o                         
  -3   5  10         21.28         30.04         2.33 o                         
  -2   5  10        120.67        125.95         5.70 o                         
  -1   5  10        561.68        574.65        11.20 o                         
   0   5  10          5.21          5.28         1.09 o                         
   1   5  10         56.60         63.21         2.87 o                         
   2   5  10         37.44         42.42         2.74 o                         
   3   5  10         56.46         50.72         3.35 o                         
   4   5  10          9.65          6.12         1.01 o                         
  -7   6  10          1.60         -0.21         0.57 o                         
  -6   6  10         57.48         65.06         2.74 o                         
  -5   6  10         11.50          7.76         1.22 o                         
  -4   6  10          2.49          2.44         0.92 o                         
  -3   6  10        211.19        210.53         6.85 o                         
  -2   6  10          4.61          6.65         1.26 o                         
  -1   6  10          5.00          5.18         0.90 o                         
   0   6  10         21.48         17.17         1.57 o                         
   1   6  10         54.80         45.01         3.30 o                         
   2   6  10          0.22          0.45         0.66 o                         
   3   6  10          0.04          0.24         0.61 o                         
  -6   7  10          2.20          2.31         0.67 o                         
  -5   7  10         19.20         19.55         1.76 o                         
  -4   7  10         67.80         73.19         4.40 o                         
  -3   7  10         32.56         37.12         4.09 o                         
  -2   7  10          2.12          0.84         1.14 o                         
  -1   7  10         37.18         46.52         2.99 o                         
   0   7  10         11.24         12.68         1.08 o                         
   1   7  10          9.26         11.19         1.29 o                         
   2   7  10          2.83          2.64         0.79 o                         
   3   7  10          0.49          0.34         0.44 o                         
  -5   8  10         33.50         40.59         2.87 o                         
  -4   8  10         31.03         38.69         2.51 o                         
  -3   8  10        133.75        141.94         5.58 o                         
  -2   8  10         39.98         35.63         2.71 o                         
  -1   8  10          1.87          0.93         0.84 o                         
   0   8  10         11.74          9.39         1.06 o                         
   1   8  10         46.40         57.33         2.94 o                         
   2   8  10         22.94         30.17         2.23 o                         
  -5   9  10         37.89         24.54         3.59 o                         
  -4   9  10          6.73          4.17         0.78 o                         
  -3   9  10        109.29        127.23         4.79 o                         
  -2   9  10        165.05        184.53         5.09 o                         
  -1   9  10         25.06         24.28         2.68 o                         
   0   9  10          7.70          9.58         1.76 o                         
   1   9  10         14.38         16.12         1.63 o                         
  -3  10  10          3.30          2.52         0.60 o                         
  -2  10  10         16.66         16.55         1.23 o                         
  -1  10  10          9.16          7.87         1.14 o                         
   0  10  10         92.67         85.93         4.11 o                         
  -7   1  11         20.51          7.70         1.30 o                         
  -6   1  11          2.18          2.61         1.00 o                         
  -5   1  11         34.88         41.22         4.24 o                         
  -4   1  11         24.74         27.71         4.06 o                         
  -3   1  11        136.07        139.47         4.68 o                         
  -2   1  11          3.76          6.07         1.00 o                         
  -1   1  11        104.27        106.12         3.32 o                         
   0   1  11          3.70          2.56         0.85 o                         
   1   1  11         57.88         50.86         2.76 o                         
   2   1  11          0.18         -0.19         0.66 o                         
   3   1  11         43.54         57.47         3.91 o                         
   4   1  11          6.95         10.48         1.32 o                         
  -7   2  11         53.27         50.03         3.15 o                         
  -6   2  11         14.62          9.76         1.42 o                         
  -5   2  11         94.24         78.32         6.85 o                         
  -4   2  11          0.73          0.25         1.19 o                         
  -3   2  11         22.80         25.46         1.92 o                         
  -2   2  11         14.02         15.50         1.32 o                         
  -1   2  11        442.30        442.24         9.71 o                         
   0   2  11        203.23        226.94         6.28 o                         
   1   2  11         56.45         67.33         3.24 o                         
   2   2  11         27.63         18.92         2.05 o                         
   3   2  11         11.02          8.79         1.28 o                         
   4   2  11          0.57          0.69         0.55 o                         
  -7   3  11          0.50          3.37         0.89 o                         
  -6   3  11          0.31          3.53         1.00 o                         
  -5   3  11         87.68        110.65         5.50 o                         
  -4   3  11          1.96          4.44         1.22 o                         
  -3   3  11        537.38        574.80        10.60 o                         
  -2   3  11        568.29        562.02         9.98 o                         
  -1   3  11        368.36        342.09         7.09 o                         
   0   3  11        207.21        170.10         5.27 o                         
   1   3  11         35.98         29.15         1.85 o                         
   2   3  11         55.05         59.66         2.92 o                         
   3   3  11          0.67          2.08         0.64 o                         
  -7   4  11         86.74         80.13         4.80 o                         
  -6   4  11          0.16          0.86         0.88 o                         
  -5   4  11         16.18         16.10         2.76 o                         
  -4   4  11         42.42         40.87         3.37 o                         
  -3   4  11        482.89        520.99        10.74 o                         
  -2   4  11          2.69          3.43         0.81 o                         
  -1   4  11          8.57          5.88         0.94 o                         
   0   4  11        253.87        232.02         5.31 o                         
   1   4  11         36.03         34.00         1.80 o                         
   2   4  11          3.54          0.63         0.60 o                         
   3   4  11          6.71          5.15         1.11 o                         
  -6   5  11         14.38         14.58         2.80 o                         
  -5   5  11        144.57        132.41         5.39 o                         
  -4   5  11          2.36          4.04         1.18 o                         
  -3   5  11         61.06         72.76         3.29 o                         
  -2   5  11          0.05          0.29         0.62 o                         
  -1   5  11         26.14         23.87         1.62 o                         
   0   5  11         19.29         18.14         1.65 o                         
   1   5  11          0.01          0.20         0.62 o                         
   2   5  11          5.91          4.94         0.95 o                         
   3   5  11          1.37          2.12         0.56 o                         
  -6   6  11         28.73         29.64         3.52 o                         
  -5   6  11          7.15          6.72         1.27 o                         
  -4   6  11         10.11         14.64         1.78 o                         
  -3   6  11          0.04          1.65         0.79 o                         
  -2   6  11         31.77         37.35         2.51 o                         
  -1   6  11         65.52         73.37         3.37 o                         
   0   6  11        100.44        108.52         3.88 o                         
   1   6  11          0.37          1.60         0.56 o                         
   2   6  11          2.09          4.52         0.83 o                         
  -5   7  11         19.44         26.07         1.70 o                         
  -4   7  11         49.94         52.28         3.19 o                         
  -3   7  11        133.97        141.55         9.27 o                         
  -2   7  11         33.42         36.32         3.11 o                         
  -1   7  11          0.78          1.33         0.57 o                         
   0   7  11         20.08         15.73         1.62 o                         
   1   7  11         33.41         29.27         1.71 o                         
   2   7  11         72.31         72.86         3.10 o                         
  -5   8  11         12.47          6.31         1.11 o                         
  -4   8  11         21.90         25.64         2.02 o                         
  -3   8  11          1.14          0.70         0.46 o                         
  -2   8  11          1.54          0.59         0.64 o                         
  -1   8  11         87.98         85.10         4.01 o                         
   0   8  11         98.99        103.67         4.17 o                         
   1   8  11          0.50          0.90         0.57 o                         
  -3   9  11          9.62          6.43         0.78 o                         
  -2   9  11          4.14          4.25         0.85 o                         
  -1   9  11          7.14          5.70         1.17 o                         
  -7   0  12          1.07          3.07         1.43 o                         
  -6   0  12          6.98          9.43         2.61 o                         
  -5   0  12         21.69         31.72         6.00 o                         
  -4   0  12          3.50          6.41         3.49 o                         
  -3   0  12        323.52        333.95         9.53 o                         
  -2   0  12         20.30         14.64         1.94 o                         
  -1   0  12          0.00          0.77         0.88 o                         
   0   0  12         10.21         10.82         1.79 o                         
   1   0  12        112.06         97.17         7.53 o                         
   2   0  12        135.06        152.27         9.18 o                         
   3   0  12         17.64         20.58         1.81 o                         
  -7   1  12          3.28          3.56         0.99 o                         
  -6   1  12          4.97          3.72         0.92 o                         
  -5   1  12         15.04         12.66         1.90 o                         
  -4   1  12         26.71         35.23         2.90 o                         
  -3   1  12          0.08          0.04         0.58 o                         
  -2   1  12         10.73         13.34         1.48 o                         
  -1   1  12        164.21        164.12         4.44 o                         
   0   1  12          1.77          0.28         0.63 o                         
   1   1  12          5.30          7.82         1.24 o                         
   2   1  12          0.80          0.29         0.59 o                         
   3   1  12          0.81          2.08         0.59 o                         
  -7   2  12          1.10          2.29         0.78 o                         
  -6   2  12          0.27          0.55         0.49 o                         
  -5   2  12          1.91          2.54         0.92 o                         
  -4   2  12         33.98         36.23         5.28 o                         
  -3   2  12         15.52         16.67         1.55 o                         
  -2   2  12        221.48        211.13         5.26 o                         
  -1   2  12         64.65         52.84         2.53 o                         
   0   2  12          0.01          0.09         0.72 o                         
   1   2  12          5.70          4.03         0.94 o                         
   2   2  12          0.01          0.02         0.60 o                         
   3   2  12          0.30          0.66         0.55 o                         
  -6   3  12          0.65          0.91         0.60 o                         
  -5   3  12         48.79         51.75         6.11 o                         
  -4   3  12         25.76         22.31         1.83 o                         
  -3   3  12         57.30         60.24         2.74 o                         
  -2   3  12         11.25         20.22         1.56 o                         
  -1   3  12         17.32         18.15         1.51 o                         
   0   3  12         56.32         56.47         2.47 o                         
   1   3  12          0.18          0.46         0.53 o                         
   2   3  12          5.56          6.91         1.06 o                         
  -6   4  12          0.54          0.59         0.52 o                         
  -5   4  12         71.02         94.46         5.22 o                         
  -4   4  12        174.89        200.90         5.99 o                         
  -3   4  12          3.85          3.67         0.78 o                         
  -2   4  12          7.74          6.05         1.08 o                         
  -1   4  12         15.73         16.67         1.42 o                         
   0   4  12          0.90          1.63         0.54 o                         
   1   4  12          5.91          5.82         0.87 o                         
   2   4  12         75.20         75.14         4.00 o                         
  -6   5  12         14.36         13.10         1.17 o                         
  -5   5  12          1.30          2.64         0.90 o                         
  -4   5  12          2.83          5.14         0.98 o                         
  -3   5  12         10.54          8.32         1.05 o                         
  -2   5  12        129.29        137.16         3.75 o                         
  -1   5  12         14.54         12.90         1.11 o                         
   0   5  12         18.32         28.83         2.17 o                         
   1   5  12          1.92          2.51         0.56 o                         
   2   5  12         34.27         33.19         2.72 o                         
  -5   6  12          0.93          0.10         0.45 o                         
  -4   6  12         32.61         34.09         2.27 o                         
  -3   6  12          0.77          0.81         0.51 o                         
  -2   6  12          0.21          0.71         0.71 o                         
  -1   6  12          7.81          7.85         1.04 o                         
   0   6  12          5.11          4.77         0.71 o                         
   1   6  12          9.14          8.39         0.89 o                         
  -4   7  12          0.05         -0.24         0.65 o                         
  -3   7  12         20.32         15.74         2.04 o                         
  -2   7  12          0.78          0.65         0.55 o                         
  -1   7  12          2.86          0.92         0.56 o                         
   0   7  12          8.78          8.65         0.86 o                         
  -3   8  12         19.89         20.56         2.00 o                         
  -2   8  12          0.15          0.15         0.64 o                         
  -1   8  12         14.33         14.19         2.71 o                         
  -6   1  13          3.79          2.24         0.50 o                         
  -5   1  13         23.13         30.16         2.10 o                         
  -4   1  13         18.44         24.78         1.63 o                         
  -3   1  13          0.34          0.19         0.56 o                         
  -2   1  13         27.78         28.80         1.94 o                         
  -1   1  13          1.14          0.83         0.79 o                         
   0   1  13         46.19         45.69         3.34 o                         
   1   1  13          0.04         -0.30         0.65 o                         
   2   1  13          0.09          0.59         0.91 o                         
  -6   2  13          0.46         -0.07         0.36 o                         
  -5   2  13         39.62         37.38         1.81 o                         
  -4   2  13         24.38         18.52         1.64 o                         
  -3   2  13         11.37         15.19         1.29 o                         
  -2   2  13         29.72         34.06         1.98 o                         
  -1   2  13          5.62          4.87         0.79 o                         
   0   2  13         24.21         26.93         1.60 o                         
   1   2  13          0.20          0.57         0.56 o                         
  -6   3  13          5.47          9.94         1.25 o                         
  -5   3  13          0.83          2.15         0.58 o                         
  -4   3  13         60.84         50.45         2.59 o                         
  -3   3  13        178.45        167.21         4.27 o                         
  -2   3  13        112.96         96.74         2.99 o                         
  -1   3  13          3.20          3.37         0.65 o                         
   0   3  13          9.06          7.33         0.85 o                         
   1   3  13         21.45         17.96         1.48 o                         
  -5   4  13        104.94         94.71         3.52 o                         
  -4   4  13         10.26          7.44         1.03 o                         
  -3   4  13         27.89         27.34         1.49 o                         
  -2   4  13          4.96          3.71         0.65 o                         
  -1   4  13         25.10         18.67         1.37 o                         
   0   4  13          0.06          0.14         0.36 o                         
   1   4  13          0.97          0.61         0.40 o                         
  -5   5  13         43.16         31.62         2.08 o                         
  -4   5  13          2.55          3.35         0.70 o                         
  -3   5  13          4.00          4.44         0.81 o                         
  -2   5  13          0.24          0.12         0.38 o                         
  -1   5  13          6.23          5.78         0.71 o                         
   0   5  13          5.32          5.15         0.70 o                         
  -4   6  13          0.58          0.01         0.68 o                         
  -3   6  13          2.04          0.92         0.50 o                         
  -2   6  13          7.81         10.36         1.17 o                         
  -1   6  13         26.26         27.05         1.44 o                         
  -5   0  14         14.23          7.76         1.33 o                         
  -4   0  14         29.40         29.91         2.46 o                         
  -3   0  14         19.35         18.41         3.64 o                         
  -2   0  14          1.25          0.78         0.78 o                         
  -1   0  14          6.10          4.58         1.03 o                         
   0   0  14          1.43          4.56         1.57 o                         
  -5   1  14          1.92          1.22         0.36 o                         
  -4   1  14         22.31         20.23         1.77 o                         
  -3   1  14          5.93          5.70         0.85 o                         
  -2   1  14          3.57          2.74         0.74 o                         
  -1   1  14          0.25          0.64         0.44 o                         
   0   1  14         73.44         75.68         4.05 o                         
  -5   2  14          6.66          5.26         0.86 o                         
  -4   2  14         27.04         20.85         1.41 o                         
  -3   2  14          0.14          0.14         0.41 o                         
  -2   2  14          1.74          2.60         0.60 o                         
  -1   2  14         17.63         14.61         1.18 o                         
   0   2  14          2.00          1.81         0.57 o                         
  -4   3  14          1.06          0.56         0.41 o                         
  -3   3  14          1.17          0.70         0.52 o                         
  -2   3  14          0.19          0.28         0.38 o                         
  -1   3  14          3.56          4.30         0.56 o                         
  -4   4  14         32.80         31.74         2.21 o                         
  -3   4  14          8.98         11.89         1.19 o                         
  -2   4  14         10.55         13.05         0.89 o                         
  -1   4  14          0.24         -0.09         0.30 o                         
                                                                                
